# Supplementary material for: Genome-Wide Characterization of the MADS-Box Gene Family in Radish (Raphanus sativus L.) and Assessment of Its Roles in Flowering and Floral Organogenesis
Source: Front Plant Sci. 2016 Sep 20;7:1390. doi: 10.3389/fpls.2016.01390 (PMC5028395; doi:10.3389/fpls.2016.01390)
Supplement: TABLE S1 — The primer sequences used for RT-qPCR of actin and MIKCC genes. [file Table_1.XLSX]

## Sheet: Table-S1
Supplementary Table S1: The primer sequences used for RT-qPCR of actin and MIKCC genes.
Gene Name	Forward primer	Reverse primer
RsActin	GCATCACACTTTCTACAAC	CCTGGATAGCAACATACAT
RsMADS001	ACGGAGATGAAGAGGATA	AGAAGATAATTAGGGCAACT
RsMADS002	GATGAAGCGAATAGAGAATG	TAACGATCTACGGTATCTTG
RsMADS004	CCACATTCTCAATTATTCTCC	TTACTAAACTTGCGATACCT
RsMADS005	ATTGCTTGGAGAAGGTATT	ATGATGATGATGCTACTACTAT
RsMADS006	AACTTCTTCAACTTCATAGC	TCTTCTCACTCTTCATACTC
RsMADS007	CTCAGATGAAGCGGATAG	TTGGTATGCCTCAGATAAC
RsMADS008	TTCTATGCGATGCTCAAG	TCAATCTTCTTAACCATTATATCC
RsMADS009	AGTGGAGATGAAGAGGATA	TGTAGCAACGATGATACC
RsMADS010	GTTAGAGAATCGGTTGGAA	AGGTTGATGATGGTGATG
RsMADS011	ACTCAGATGAAGAGGATAGA	TGGTATGCGTCAGATAAC
RsMADS012	TAAGAAGATTGAGAATGTGAAC	CTGGAGAAGATGATGAGAG
RsMADS013	GGAAGAGGAAGGATTGAG	GTGCTGGAGAAGATGATAA
RsMADS014	ACACTATGCTCCATCCTA	GTTGTCACTGAATCACTTG
RsMADS015	CCTCATCGTCTTCTCTTC	AGTTCCTCTCCTCTCATT
RsMADS016	TGATTGGTGTGAGAAGTC	GAGCATACTGGATTGTCA
RsMADS017	TGATATGATTGGTGTGAGAA	GCCTACTGGATTGTTGTA
RsMADS019	TTGCTCTCATCATCTTCTC	AGTTCCTCTCCTCTCATT
RsMADS020	GGTTGGTGTCATCATCTT	GCAAGTTATGTAGTTGTCTC
RsMADS021	AAGATTCACGATGTAGAGG	ATGATGATGATGATGACCAT
RsMADS022	TTGTTGTCTTCTCCACTC	GCTTCTTGCTGATAATACTG
RsMADS023	CAGATACCAGAAGTGTAGTTA	AGCATATACTGTGTCTTGAT
RsMADS024	GCATCAAGACGCAGTATA	CTCCTATATGGTGACTTCTC
RsMADS025	AAGAGGATAGAGAACACAAC	CACGAGTAGAGAAGATGAC
RsMADS026	ATCAACAGGCAAGTTACT	CTATACTTCTCAACCGTCTT
RsMADS027	AAGACGGTTGAGAAGTATAG	TGCCTTAGTGATGTATCTAC
RsMADS028	CGACAAGTAGACAAGTGA	TCTGAGAGAAGACGATGA
RsMADS029	CTTGCTTCGTGTTCTCTA	TGACTCTGAATTTCTCTTGT
RsMADS030	GAAGAGGATAGAGAACAAGAT	GCAAGAATCAGTGGAGTA
RsMADS031	GCAAGTAACCTTCTCCAA	ATTCCCTTCTATGTATCTCAC
RsMADS032	TTGCTCTCATCATCTTCTC	TCTAAGTTCAGTCCTTCAAG
RsMADS033	GGTTGCTCTCATCATCTT	CTCTGTAATGCGTCGTAA
RsMADS034	AATGGTTTGCTCAAGAAAG	AAGAGTATGGCATAAGAAGAA
RsMADS035	TTGAGGATGATTGATGCTAT	GCTGTGCTAACGATTCTA
RsMADS036	GAAGGCAGATTAGACAGAA	CATCAGACTCATACTTGGAT
RsMADS037	GAGAGCAGCAAGAAGATT	GTGGAGAAGATGACAAGAG
RsMADS038	TAACGCACAGAATGAACT	TATCCTCCTGGCATAAGA
RsMADS039	GGTGCGAGTAATGAAGTA	GTGGAGAAGACAACAAGA
RsMADS041	GATACTTGAACGCTACGA	CTTGACCTAATGCTCTTGA
RsMADS042	GTGTTATGTGATGCTGATG	CCCTGTGAATCCAAACTT
RsMADS044	ATCAACTGTTACTGGAAGAA	GAATGTGTCGTCTCATCA
RsMADS045	CGTGAAGAGAATAGAGAACA	TGCTGGAGAAGATGATAAG
RsMADS047	CAATACTCACTCTGTCCAA	TCTCCACTTCTGCTATCT
RsMADS048	CTCTTCTCGTTGTCTCAG	AATAGTTCTGTCTTCCTAGC
RsMADS050	AGGCGATTCTCAAGTTAC	TGCTCACAACATTCTTCA
RsMADS051	GGATACTTGAACGCTATGA	CTTGACCTAATGCTCTTGA
RsMADS052	AGATGAGGTTAATGTGCTTA	CTGTTGTTGTTCTCTTCTATC
RsMADS053	AGAGATTGGTGTTGTGATT	AGTTGTTCTTGAGCAGTAA
RsMADS054	AAGCAGACAAGTCACATT	GCATCGCATAGAACTGAA
RsMADS056	TCAAGAGGATAGAGAACCA	CCAAACATCAACATCAGAAA
RsMADS057	CGATTCGGTTCTTGGATA	GAAGGTGGAAGGTAATGAT
RsMADS058	AATGGCGATAATGATGGA	CTGCTACAATCTCTGCTT
RsMADS059	AAGAATTGACAACCTGACA	CATCGCATAGAACTGAAAG
RsMADS060	GAAGAGGATAGAGAACAAGAT	TCAGTGGAGTATTCAAAGAG
RsMADS061	AAGAGAAGAAGTGGTGTTAT	AGTGGTAGAGAAGACGATA
RsMADS063	CGGTCTCATCATCTTCTC	CTTGCTCTTGTTGTATCTATC
RsMADS064	CTGCTGGAAGAAGAGAATA	GGAAGATTGATGTCGGATA
RsMADS065	TTGCTCTCATCATCTTCTC	TTGTCTTCCACTTCCTTAC
RsMADS067	GAAGAGGATAGAGAACAAGAT	GCAAGATTCAGACGAGTA
RsMADS068	AATACTCCACTGATTCTTGT	TAAGCCTGTTATACTCCATC
RsMADS071	AAGACAGAACTAATGATGGA	TTACTTGAGAAGCGGAAG
RsMADS074	GAGAGTGGAGATGAAGATG	GCTAGAGAAGACGATGAG
RsMADS076	TTCTCCAATACCGACAAG	ACTACAACAACACAACCTA
RsMADS077	CCATATTCGCTCTGCTAA	ATTGTTGTTCTCCTCTATCTT
RsMADS078	GGTAGAGGGAAGATAGAGA	GGAAGGACAACAATAATCAG
RsMADS079	GGAAGATAGAGATAAAGAGGATA	GGAAGGACAACAATAATCAG
RsMADS080	ATGCTGGAAGACGATAAC	GCTGCTGATGATGATGAT
RsMADS081	GCTAATGATGGAACTTGTG	CTCTCAACACCTTCTCAG
RsMADS085	AAAGCAGTCAACAAGTCA	GATCTATCGCCAAAGGAG
RsMADS092	GAGTAGAGTTGAAGAGGATAG	TGGAATGGCATCTGATAC
RsMADS135	AAGGTATGGAGCACATTC	TCACTCGTCAAAGATTCAT

## Sheet: Table S2
Supplementary Table S2: The information of 144 RsMADS genes in radish
Gene Name	Protein Name	Protein identifier	hmmsearch e-value	Intron number	Molecular weight	Theoretical pI	Number of negatively amino acid	Number of positively amino acid	Instability index	Aliphatic index	Grand Average of hydropathicity	Number of amino acids	Group	At locus description						Protein of RsMADS	CDS of RsMASD
														Locus Name	Name	Score	Expect	Identities	Positives
RsMADS001	RsMADS001	RSG29904.t1	3e-14	0	7082.2	10.36	6	13	56.94	81.77	-0.342	62	MIKCC	AT4G11880.1	AGL14	125bits(314)	6E-30	1	1	MVRGKTEMKRIENATSRQVTFSKRRNGLLKKAFELSVLCDAEVALIIFSPRGKLYEFSSSSR	atggtgaggggaaagacggagatgaagaggatagagaacgcgacgagcaggcaggtgactttctcaaagagaagaaatggacttttgaagaaagcctttgaattatctgttctttgtgatgccgaagttgccctaattatcttctcccctagaggcaaactctatgagttttctagctcctccaggtaa
RsMADS002	RsMADS002	RSG34908.t1	6e-14	6	24393.8	9.07	32	38	53.21	71.41	-0.83	213	MIKCC	AT2G45660.1	SOC1	321bits(822)	3e-88	0.79	0.81	MVRGKTQMKRIENATSRQVTFSKRRNGLLKKAFELSVLCDAEVSLIIFSPKGKLYEFASSNMQDTVDRYLRHTKDRVSSKPVSEENMQHFKHEAANMMKKIEQLEASKRKLLGEGIGSCSIEELQQIEQQLEKSVKCVRARKTQVFKEQIEQLKQKEKALAAENEKLAEKWGSHEIEVWSNKNQESGRGDEESSPSSEVETQLFIGLPCSSRK	atggtgaggggaaaaactcagatgaagcgaatagagaatgcaacaagcagacaagtcactttctctaaacgaaggaatggcttgttgaagaaagcctttgagctctcagtgctttgtgatgctgaagtttctctgatcattttctctcctaagggaaaactttatgagttcgccagctccaatatgcaagataccgtagatcgttatctgaggcacaccaaggatcgagtcagcagcaaaccggtttctgaagaaaatatgcagcatttcaaacatgaagcagcaaacatgatgaagaaaattgaacaacttgaagcttctaaacgtaaacttttgggagaaggcataggatcatgctcgattgaggagctgcagcaaattgagcaacaactcgagaaa…
RsMADS003	RsMADS003	RSG07406.t1	8e-14	1	32076.1	8.58	29	32	50.33	63.62	-0.789	279	Mα	AT5G60440.1	AGL62	218bits(555)	4e-57	0.45	0.56	MAKKSKGRQRITMAKMENESNLQVTFSKRRSGLFKKASELNTLCGADIAVIVFSPGGKVYSFGHPSVELVLNRFLNINQQPPNQNNNMRFNEVRPITIPTMNDYLTQVMNDLESAKKKNEELKKIRKNSKMPECWWEEPVEELDLAHAIEFKGLLEKLRKTVTDEASKHLQATFPLQNFYVGSSSGAPFLDGAYINPNLDPCVQRRMFNANAYYNQNMYSPNYPLPYGNNNYAGGFVPEYNLNYMQGFNQYQNQNQNLSFKEEGFSENERHQDGHPPHL	atggcaaaaaaaagtaaaggtcgccagaggattacaatggccaagatggaaaatgagagtaaccttcaagttactttttcgaaaagaagatccggccttttcaaaaaagctagtgagcttaatacactttgtggtgcagatatcgccgttattgtgttctcacctggtggaaaagtctattcttttggtcatccaagtgttgagctcgtgcttaatcgattcttaaatattaaccaacaacctcctaaccaaaacaacaacatgcgatttaatgaagtgcgtccaattaccattccgactatgaacgactatcttactcaggtgatgaatgatttggaatcagcaaaaaagaaaaatgaagaattaaaaaaaataagaaaaaattctaaaatgcctgag…
RsMADS004	RsMADS004	RSG10883.t1	1e-13	7	30891.9	9.61	38	51	55.3	93.1	-0.519	268	MIKCC	AT5G51870.3	AGL71	250bits(638)	8e-67	0.53	0.6	MVRGKIEIKKIENKTSRQITFSKRRNGLFKKAHELSVLCDAQVAAIVFSQSGKLYEFSSSDHILNYSPKGIQRPNGRDVKSVVAKTRTRVADSTAVPLLPPSYERLVPTLMEKTIERYRKFSNDYFAPGRPQVELYMLELKKEMDIMVKKIDLLEVHQMKLMGKGLGSCSLAELQDIETQIEKSLRIIRSRKADLYADQLLKLKDKERELLDERRRLREEEIRETLVRPMLPVTLHTEKNETVGACRTSKRSSEVETDLFIGLPATRL	atggtgagaggaaagatcgagatcaagaagatcgagaacaagacaagtagacaaatcacattctcgaagcgaaggaacggtctcttcaagaaggcacatgagctatctgttttatgtgatgcacaagtcgccgccattgtcttctctcagagcggaaaattatatgaattctctagttccgaccacattctcaattattctccgaaagggatccagcgtcccaacggaagggatgttaaatccgttgtggccaaaactcgaacccgggtggcggacagtacagctgtacctcttttaccaccaagctacgagcgcttggttccaacattgatggagaagaccatagaaaggtatcgcaagtttagtaatgactactttgcgccagggaggccccaagta…
RsMADS005	RsMADS005	RSG08231.t1	1e-13	6	25249.7	8.94	35	39	64.38	81.18	-0.81	221	MIKCC	AT4G22950.1	AGL19	293bits(750)	6e-80	0.68	0.72	MVRGKTEMKRIENATSRQVTFSKRRNGLLKKAFELSVLCDAEVALIIFSPSSKLYEFSSSGMAKTIERYQRRVKEIGINHKRDDNSQQSRGETYGLTKKIEQLEISKRKLLGEGIDACSIEELQQLENQLERGLTRIRAKKYQLLREEIEKLKEEERNLINENKELKEKLHGMGAIVVASSSSTLSSSEVNMDENDNMEVETGLFIGPPETRQSKKTPPQN	atggtgaggggaaagactgagatgaagaggatagagaacgcaacgagcaggcaagtgaccttctccaagagaagaaatggacttttgaagaaagctttcgagttatcagtcctttgtgatgccgaagttgctttgatcatcttctctccaagttccaaactctatgagttctctagctctggtatggcaaaaacaatagaacgataccagagacgagtcaaagaaattggaattaaccacaagagagatgataattctcagcaatcaagaggcgaaacatatggtttgacaaaaaagattgagcagctagagatatctaaacgaaaattgcttggagaaggtattgatgcatgttctattgaggagctgcaacaactagagaatcagttggaacggggc…
RsMADS006	RsMADS006	RSG04038.t1	1e-13	5	25152	8.99	31	37	58.09	81.46	-0.607	219	MIKCC	AT5G51860.2	AGL72	207bits(528)	4e-54	0.51	0.64	MVRGKIEIKRIENLTSRQVTFSKRRKGLFKKAHELSVLCDAQVAAIVFSKNGKLYDFASSNMQKMIERCEIQRNEYTGAENLQKQQYVQELKNEMVIMMDKIELLQLHSRKLMGQDLDSCSVEELNEISTKIEKSLTNVRSRKAKLNEYKIEKLKAEIAKEKEVFNEGSGLRQMFEAQSLWMQSRSMKSEKSAPSCGCGNMNISDVETDLSIGLPENRV	atggtgagagggaagatcgagatcaaaagaatcgagaacttgacgagtagacaagtcacgttctccaagcgtaggaaaggtctcttcaagaaggcccatgagctttctgttctatgcgatgctcaagtcgccgccattgtcttttctaagaacggaaaattatatgatttcgccagctccaacatgcagaagatgatagagagatgtgagatacaaaggaacgagtatactggggcagaaaatctccaaaaacagcaatatgtgcaagagctcaagaatgaaatggttataatgatggacaagattgaacttcttcaacttcatagccggaagctgatgggacaagatctggattcttgttcggtggaggaactcaacgagataagtaccaaaattgag…
RsMADS007	RsMADS007	RSG19759.t1	3e-13	6	24339.8	9.39	31	39	56.22	75.12	-0.82	213	MIKCC	AT2G45660.1	SOC1	311bits(798)	2e-85	0.78	0.8	MVRGKTQMKRIENATSRQVTFSKRRNGLLKKAFELSVLCDAEVSLIIFSPKAKLYEFASSNMQDTIDRYLRHTKDRVSSKPVSEENMQHLKHEAANMMKKIEQLEASKRKLLGEGIGSCSIEELQQIEQQLEKSVKSIRARKTQVFKEQIEQLKQKEKALAAENKKLAEKWGSHEIEVWSTKNQESGRGDEESSPSSEVETQLFIGLPSSARK	atggtgaggggaaaaactcagatgaagcggatagagaatgcaacaagcagacaagtcactttctctaagcgaaggaatggtttgctgaagaaagcctttgagctctcagtgctttgtgatgctgaagtttctttgatcatcttctctcctaaggcaaaactttatgaattcgccagctccaatatgcaagataccatagatcgttatctgaggcataccaaggatcgagtcagcagcaaaccggtttctgaagaaaatatgcagcatttgaaacacgaagcagcaaacatgatgaagaaaattgaacaacttgaagcttccaaacgtaaactcttgggagaaggcataggatcatgttcgatagaggagctgcagcaaattgagcaacaacttgagaaa…
RsMADS008	RsMADS008	RSG49389.t1	4e-13	7	31839.3	9.84	36	54	51.48	91.33	-0.598	271	MIKCC	AT5G51870.3	AGL71	315bits(806)	2e-86	0.74	0.81	MRFKQQWNKIKYGNKLLPMTTLKKILDKGIRNKLSLWRLKAVMGMDGTLQFWKMVRGKIEIKKIENVTSRQVTFSKRRSGLFKKAHELSVLCDAQVAAIVFSQNGRLYEFSSSEMEKTIERYGKFSNEYFVPRRPQLQLYLEELKKEMDIMVKKIDLLEVQQRKLMGQGLGSCSVAELQEIDIQIEKSLRIVRSRKAELYADQLGKLKEQERELMNERRRLHEKEIRERLLRPLLPVTLHTEKGEPEGGYRTKHSSEVETDLFIGLPVARP	atgcgcttcaagcagcaatggaacaagatcaagtatggtaataaattgttgccaatgacaacgttgaagaagatactcgacaaagggatccgtaataagcttagcctctggagattgaaggcagtaatgggtatggatggtacattacaattttggaaaatggtgagaggaaagatcgagatcaagaagatcgaaaacgtgacaagcagacaagtcacgttctcaaagcgaagaagtggtctatttaagaaggctcatgagctttcagttctatgcgatgctcaagttgcggccattgtcttctctcagaacggaagattatatgaattctctagctccgagatggagaagacaatagaaagatatggtaagtttagtaatgagtattttgtgccacgg…
RsMADS009	RsMADS009	RSG19758.t1	4e-13	3	15146.6	9.71	14	22	44.12	91.52	-0.278	132	MIKCC	AT2G45650.1	AGL6	152bits(384)	6e-38	0.69	0.75	MGRGRVEMKRIENKINRQVTFSKRRNGLLKKAYELSVLCDAEVALIVFSSRGKLYEFGSVGYIVIRESDQAFILWVFLKVKSFILRVGRTIERYHRCYNSSLTNNRPEESTQAXLVSGGDEAESQIRIACSH	atgggaagagggagagtggagatgaagaggatagagaacaaaatcaataggcaagtgaccttctcaaaaagaagaaatggtttgttgaagaaagcttatgagctctctgttctctgtgatgctgaagttgctctcatcgtcttctctagccgtggcaagctctacgagttcggcagtgtcggctatatcgtaattcgagaatctgatcaagcttttatcttgtgggtattcttaaaggttaagtcttttatcctaagagttggaagaacaattgaacggtatcatcgttgctacaactcttctctgaccaataataggcctgaagagtctacacaggcataactggtctcaggaggtgacgaagctgaaagccaaatacgaatcgcttgttcgcactaa
RsMADS010	RsMADS010	RSG14942.t1	5e-13	6	32162.1	9.8	39	57	60.98	83.57	-0.704	280	MIKCC	AT4G22950.1	AGL19	299bits(765)	2e-81	0.72	0.78	MVRGKTEIKRIENATSRQVTFSKRRNGLLKKAFELSVLCEAEVGLIIFSPRSKLYEFSSSRMVRGKTEIKRIENATSRQVTFSKRRNGLLKKAFELSVLCEAEVGLIIFSPRSKLYEFSSSSMAKTIERYQKRVKETGINYPRDDNSQQARDETYGLTKKIEQLEISKRKMLGKGIDACSIEELQQLENRLERGLSRIRAKKYLLLREEIEKLKHEERNLIKENKELKEKWRGMGAIVVASPSSTLSSAEVNKDSNDNMEVETGLFIGPPEPRQSKKLPP	atggtgaggggaaagactgagatcaagaggatagagaacgcaacgagcaggcaagtgactttctccaagagaagaaatggacttttaaagaaagcttttgagttatctgtcctttgtgaagctgaagttggtttgatcatcttctctccaagatccaaactctatgagttctctagctctagaatggtgaggggaaagactgagatcaagaggatagagaacgcaacgagcaggcaagtgactttctccaagagaagaaatggacttttaaagaaagcttttgagttatctgtcctttgtgaagctgaagttggtttgatcatcttctctccaagatccaaactctatgagttctctagctctagcatggcaaaaacaatagaacgatatcagaaacgg…
RsMADS011	RsMADS011	RSG07133.t1	5e-13	6	24429.9	9.22	32	39	56.79	75.54	-0.816	213	MIKCC	AT2G45660.1	SOC1	344bits(882)	3e-09	0.81	0.83	MVRGKTQMKRIENATSRQVTFSKRRNGLLKKAFELSVLCDAEVSLIIFSSKGKLYEFASSNMQDTIDRYLTHTKDRISNKPVSEENMQHLKHEAANMMKKIEQLEASKRKLLGEGIGSCSIEELQHIETQLEKSVKCIRARKTQVFKEQIEQLKQKEKTLAAENQKLIEKWGSHEIEVWSKKKQESGRGDEESSPSSEVETELFIGLPSSSRK	atggtgaggggaaaaactcagatgaagaggatagaaaatgcaacaagcagacaagtgactttctctaaacgaaggaatggtttgttgaagaaagcctttgagctctcagtgctttgtgatgctgaagtttctctgatcatcttctcttctaagggaaaactttatgaattcgccagctccaatatgcaagataccatagatcgttatctgacgcataccaaggatcgaatcagcaacaaaccggtttctgaagaaaatatgcagcatttgaaacatgaagcagcaaacatgatgaagaaaattgaacaacttgaagcttccaaacgtaaactcttgggagaaggcataggatcatgctcgattgaggagctgcagcacattgagacccaacttgagaaa…
RsMADS012	RsMADS012	RSG30877.t1	9e-13	7	29059.4	6.04	40	37	58.5	75.19	-0.833	258	MIKCC	AT3G57390.1	AGL18	360bits(925)	E-100	0.72	0.8	MGRGRIEIKKIENVNSRQVTFSKRRNGLMKKAKELSILCDAEVALIIFSSTGKVYDFSSGCMEQTLSRYGYNAETADHKQREEQQLLLCSSSHENGVVLRKDEPMRSELERLQLAIERLKGKELEGMSFSDLISLENQLNDSLHSVKNQKTQLLLSQVERSRLQERRALEENQLLRKQVEMLGRGSSGPKGLSEIPQFSSPQAEHESSSSDDDDNDNEDHYSDTSLQLGLSWSGYCRKTKKPKIESPCDNSGSQVASG	atggggagaggaaggattgagattaagaagattgagaatgtgaacagtcgtcaagtcactttctccaaaagacggaacggcttgatgaagaaggccaaagagctttcgatcctctgcgacgcggaagttgctctcatcatcttctccagcaccggcaaggtttacgatttctccagcggctgtatggagcaaactctttcgagatatggatacaatgctgaaacggctgatcataaacaaagagaagaacaacagcttttactttgttcttcttcacatgaaaatggtgttgtgttgcggaaagatgaacctatgaggagcgaacttgagagactccagcttgctatcgagagactgaagggtaaggagcttgagggtatgagtttctcggatcttatt…
RsMADS013	RsMADS013	RSG10605.t1	9e-13	7	28725.2	6.17	40	38	55.82	77.87	-0.758	258	MIKCC	AT3G57390.1	AGL18	355bits(910)	2e-98	0.72	0.79	MGRGRIEIKKIENVNSRQVTFSKRRNGLMKKAKELSILCDAEVALIIFSSTGKVYDFSSGCMEQTLSRYGHTAASADHKPKEEEEQLLLCSSQENGAVVLRKDDAMKNELERLQLAIQRLKGKELEGMSFSDLISLENQLNDSLHSVKDQKTQILLNQVERSRLKERRALEENQILRKQVEMLGRGSSGPKGLSEIPQFSSPQAEPESSSSDDDDENDLHSDTSLQLGLSSSGYCTKRKKPKIESPCGYNSGSQVASD	atgggaagaggaaggattgagattaagaagattgagaatgtgaacagtcgtcaagtcactttctccaaaagacgtaacgggttgatgaagaaggccaaggaactttctatcctctgcgacgctgaggttgctcttatcatcttctccagcaccggcaaggtttacgatttctccagcggctgcatggaacaaaccctttcaagatatggacacactgctgcgtccgccgatcataaaccaaaagaagaagaagaacaacttctactctgttcttcccaagagaatggtgctgttgtgttgcgtaaagatgatgctatgaagaacgaacttgagagattacagcttgcaattcagaggctgaagggtaaggagcttgagggtatgagtttctcggatctt…
RsMADS014	RsMADS014	RSG01792.t1	9e-13	6	28617.5	9.27	30	39	48.29	87.47	-0.633	253	MIKCC	AT5G13790.1	AGL15	312bits(799)	2e-85	0.65	0.75	MGRGKIEIKRIENANSRQVTFSKRRAGLLKKAHELSVLCDAEVAVIVFSKSGKLFEFSSSRCMKKTLLRYGNYQIPSDVVGINCKAENQEESTEVDLLKDEISKLQEKHLQLKGKRLNTLSLKQLQHLEQQLNVSLISVRERKEQRAELENETLRRQVQELKSFLPSIKQHYAPSYIRCFAIDPKSSLLNNNTCYGHINCSLLQNTNSDTTLQLGLPGEAHDTRKNEGDRESPSSDSVTTSTTRASAQRISLV	atgggtcgtggaaaaattgagataaagaggatcgagaatgcgaacagcaggcaagttaccttctccaagaggcgtgctggtttgctcaagaaagctcatgagctctctgttctttgtgacgccgaggttgccgtcatcgtcttctccaagtctggcaagctcttcgagttctcaagtagtaggtgcatgaagaaaacgcttttgagatacggcaattaccagatcccttcagatgttgttggtattaactgtaaagcagagaaccaggaggagagtacagaggtggatcttttaaaggatgagatctcaaagcttcaagagaaacacttacaactgaagggtaagcgcttgaatactctgagcttgaaacagctgcaacaccttgagcagcaactaaat…
RsMADS015	RsMADS015	RSG17771.t1	1e-12	8	27445.7	5.47	40	34	55.87	81.48	-0.771	243	MIKCC	AT2G22540.1	SVP	407bits(1045)	E-114	0.84	0.9	MAREKIQIRKIDNATARQVTFSKRRRGLFKKAEELSVLCDADVALIVFSSTGKLFEFCSSSMREVLERHNLQSKNLEKLDQPSLELQLVENSDNARLSKEIADKSHQLRQMRGEELQGLNIEELQQLEKALEAGLSRVIGTKSEKIMNEISDLQRKGMQLMDENKRLRQQGTQLTEENERLGEQIYNNMHERYGGVESENTAVYEEGHSSESITNAGNSTGAPVDSESSDTSLRLGLRLPYGG	atggcgagagagaagattcagatcagaaaaatcgacaacgcgacggcgagacaagtaactttctctaaacgaagaagaggtcttttcaaaaaagctgaagagctctccgttctctgcgacgcagatgttgccctcatcgtcttctcttccaccggaaagctcttcgagttttgtagctcaagcatgagggaagtattagagaggcataacttgcagtcaaagaacttggagaagcttgatcagccatctctggagttacagctggttgagaacagtgacaacgcccggttgagcaaagaaattgcagataagagccaccaactaaggcaaatgagaggagaggaacttcaaggacttaacattgaagagctgcaacagctggaaaaggcccttgaagct…
RsMADS016	RsMADS016	RSG01892.t1	1e-12	6	28530.4	8.19	31	33	42.74	79.84	-0.735	248	MIKCC	AT5G15800.1	SEP1	433bits(1113)	E-122	0.89	0.91	MGRGRVELKRIENKINRQVTFAKRRNGLLKKAYELSVLCDAEVALIIFSNRGKLYEFCSSPNMIKTLERYQKCSYGSIEVNNKPAKELENSYREYLKLKGRYEGLQRQQRNLLGEDLGPLNSKELEQIERQLDGSLKQVRSIKTQYMLDQLSDLQNKEQMLLETNRALAMKLDDMIGVRSHHMGEGGWEGNEHNASYVHHQAQSQGLFQPLECNPTLQMGYDNPVCSEQITATTQAQAQPGYIPDWML	atgggaaggggaagagtagagctgaagaggatagagaacaagatcaacagacaagtaacttttgcaaagcgtaggaatggtttgttgaagaaagcttacgaactgtctgttctttgcgatgctgaggttgctctcatcatcttctccaaccgtggcaagctctatgagttttgcagctccccaaacatgatcaagacactagaacggtaccagaaatgcagttacggttctattgaagtcaacaacaaacctgccaaagaacttgagaacagctacagagagtatctgaagcttaagggtagatatgagggccttcagcgtcaacaaagaaatcttcttggtgaggatttaggacctttgaattcaaaggaattagagcaaattgagcgtcaactagat…
RsMADS017	RsMADS017	RSG01429.t1	1e-12	6	28623.5	8.77	29	33	41.06	78.49	-0.743	251	MIKCC	AT5G15800.1	SEP1	448bits(1153)	E-126	0.9	0.92	MGRGRVELKRIENKINRQVTFAKRRNGLLKKAYELSVLCDAEVALIIFSNRGKLYEFCSSSNMIKTLERYQKCSYGSIEVNNKPAKELENSYREYLKLKGRYESLQRQQRNLLGEDLGPLNSKELEQLERQLDGSLKQVRSIKTQYMLDQLSDLQSKEQMLLETNRALAMKLDDMIGVRSHHMGGGGGWEGNEQNVSYEHHQAQSQGLFQPLECNPTLQMGYNNPVGSEQITATTQAQAQPGNGYIPGWML	atgggaaggggaagagtagagctgaagaggatagagaacaagatcaaccgacaagtaacgtttgcgaagcgtaggaacggattgttgaagaaagcttacgaattgtctgttctttgcgatgctgaggtggctctcatcatcttctccaaccgtggcaagctctatgagttttgcagctcctctaacatgatcaagacactggaacggtaccagaaatgcagttatggttctattgaagtcaacaacaaacctgccaaagaacttgagaatagctacagagagtatctgaagcttaagggtaggtatgagagccttcagcgccaacaaaggaatcttcttggggaggatttaggacctctcaactcaaaggaactagagcagcttgagcgtcaactagat…
RsMADS018	RsMADS018	RSG32370.t1	2e-12	1	30077.6	5.8	36	27	43.43	65.85	-0.872	265	Mα	AT5G60440.1	AGL62	224bits(571)	5e-59	0.46	0.61	MVKMEKENNLQVTFSKRKNGLFKKASELCTLCDAHVAVIVFSPSGKVYSFGHLDVETIIDRFKRNDHLPLNPQPNMQLDENPANPPIQDMNDALTAVMNELELEQKKAEDLKKIRENSKIPEIWLKESIGGLDLGQAKEFKGKLEILKEQLTHEAFEILQGRYPHPSFYVGTSSNSPFGVDGGINVNPNMNMFDQRRMLNGNNFYNHNMALPNHPSPFGNYSHVPGYNYLPEPNQNENQNPSSKEENEAGNEHHHDGHPPHPRSD	atggtcaaaatggaaaaagaaaataaccttcaagttacattttctaaaagaaaaaatggtcttttcaaaaaggctagtgagctttgcacactttgtgatgctcatgtggctgttattgtgttttcacctagtggaaaagtctattcttttggtcatttggatgtagaaactataatagatcgattcaaaagaaacgaccatctacctctcaatccacaacccaacatgcaacttgatgaaaaccctgcaaaccctccgattcaagatatgaatgatgctcttactgcggtgatgaacgagctagaattagagcaaaaaaaggctgaagatctgaagaaaataagagaaaattccaaaatccctgagatttggttgaaagaatctattggaggacttgac…
RsMADS019	RsMADS019	RSG19864.t1	2e-12	8	29588.3	5.89	41	37	57.55	83.33	-0.715	261	MIKCC	AT2G22540.1	SVP	401bits(1031)	E-112	0.79	0.83	MAREKIQIRKIDNATARQVTFSKRRRGLFKKAEELSVLCDADVALIIFSSTGKLFEFCSSSMREVLERHNLQSKNLEKLDQPSLELQRSELRSYGFTKELKSMVITQLVENSDHALLSKEIAEKSHRLRQMRGEELQGLNIEELQQLEKALEAGLTRVIETKSEKIMNEISFLQRKGMQLMDENKRLRQQGTQLTEENERLGQQINNNVHERYGGGESENTAVYEEGHSSESITNAGNSTGAPVESESSDISLRLGLPYGG	atggcaagagagaagattcagatcaggaaaatcgacaacgcgacggcgagacaagtaacgttctcaaaacgaagaagaggacttttcaaaaaagctgaagagctctccgttctctgtgacgccgatgttgctctcatcatcttctcttccaccggaaagctttttgagttttgtagctccagcatgagggaagtgttagagaggcataatttgcagtcaaagaacttggagaagcttgatcaaccatctcttgagttacagagatctgagcttagatcatatggatttactaaagagcttaaatcaatggtcatcactcagctggtcgagaacagcgatcacgccctgttgagcaaagagatcgcagaaaagagccaccgactaaggcaaatgagagga…
RsMADS020	RsMADS020	RSG17367.t1	2e-12	5	27392.1	7.82	33	34	50.04	84.92	-0.65	240	MIKCC	AT3G57230.1	AGL16	417bits(1072)	E-117	0.86	0.92	MGRGKIAIKRIDNSTSRQVTFSKRRNGLLKKAKELAILCDAEVGVIIFSSTGRLYDFSSSSMKSVIERYRDAKCDTNSEMNPASEIKFWQNEAAILKRQLHNLQENHRQMMGEELSGLSVEDLQKLENQLEMSLRDVRMKKEQMLIEEIKELNREGNLVHQENLDLQKKVSLMHQQNMELHKKVSEVEGAKSANKTSLLTNGLDIGGNSSEHVHLQLSQPQQHDETHSKAIQLSFFSFIA	atgggaaggggaaagatcgcgataaagaggatcgataactcgacgagtcgtcaggtgactttctccaagcgaaggaacggcttgttgaagaaagccaaggagcttgcgattctctgtgatgctgaggttggtgtcatcatcttctccagcaccggcaggctctacgatttctccagctccagcatgaagtcggtaatagagagatacagagatgccaaatgtgacaccaattcggaaatgaacccagcttcagaaatcaagttttggcaaaatgaggctgcgattctaaagagacaactacataacttgcaagaaaaccaccggcaaatgatgggtgaagagctctctggactaagtgtggaagatctacagaaacttgagaatcaacttgagatgagc…
RsMADS021	RsMADS021	RSG01560.t1	2e-12	9	54244.2	8.13	61	64	52.01	77.34	-0.721	477	MIKCC	AT5G13790.1	AGL15	343bits(881)	1e-94	0.74	0.82	MGRGKIEIKRIENANSRQVTFSKRRAGLLKKAHELSVLCDSEVAVIVFSKSGKLFEFSSTKCMKKTLLRYSNYNPSSDAPLINYKPENQEEDCTEVDLLKSEISKLQEKHLQMQGKGLNALCLKELQHLEQQLNLSLISVRERKELLLTKQLEESRLKEQRAELENETLRRQVQELRSFLPSINKNYVPSYIKCFAIDPKNSLVNNSGLDDTNYRLQKTNSDTTLQLGLPGEAQAKRKSEGNRESPSSDSATTSTTNCTEDHLKTKANENRIEQQQQQQAAMVCIRRATVDDLLAMQACNLMCLPENYQMKYYLYHILSWPQLLYVAEDYNGRIVGYVLSKMDEESNECHGHITSLAVLRTHRKLGLATKLMTAAQAAMEQVYEAEYVSLHVRRSNRAA…	atgggtcgtggaaaaatagagatcaagaggatcgagaatgcaaatagcaggcaagttactttctccaagaggcgtgctggtttgctcaagaaggctcatgagctctctgttctttgcgactctgaggttgccgtcattgtcttctccaagtccggcaagctcttcgagttctcaagtactaagtgcatgaagaaaacgcttttgaggtacagcaactacaacccttcttcagatgctcctctgattaattataaaccagagaaccaggaggaggattgtacagaggtggaccttttaaagagtgagatctcaaagcttcaagagaaacatttacaaatgcaaggtaagggcttgaatgctctgtgcttgaaagagctgcaacaccttgaacaacaacta…
RsMADS022	RsMADS022	RSG36433.t1	2e-12	6	28506.1	8.91	32	37	57.54	78.27	-0.812	249	MIKCC	AT3G58780.1	SHP1	466bits(1200)	E-132	0.91	0.96	MEEGGSSHDPESNKKLVRGKIEIKRIENTTSRQVTFCKRRNGLLKKAYELSVLCDAEVALVVFSTRGRLYEYANNSVKGTIERYKKACSDAVNPPTVTEANTQYYQQEASKLRRQIRDIQNSNRHIVGESLGSLNFKELKNLEGRLEKGISRVRSKKNELLVAEMEYMHKREMELQHDNMYLRAKIAHCGRLDPEQQESSVIQGTAVYESGLSSSHDQLQNYNRSYIPVNLLEPNQQFSGQDQPPLQLV	atggaggaaggtgggagtagtcacgacccagagagtaacaagaagctagtgagagggaagatagaaataaagaggatagagaacacgacaagtcgtcaagtaactttctgcaaacgacgcaatggtcttctcaagaaagcttatgagctctctgtcttgtgtgatgcggaagttgcacttgttgtcttctccactcgtggccgtctctatgagtacgctaacaacagtgtgaagggtacaattgaaaggtacaagaaagcttgttctgatgccgtcaaccctcctaccgtcaccgaagctaatactcagtattatcagcaagaagcctctaagcttcggaggcagattcgggacattcaaaattctaacaggcatattgttggagaatcacttggttcc…
RsMADS023	RsMADS023	RSG27428.t1	2e-12	6	28623.6	8.44	29	32	35.58	81.48	-0.668	250	MIKCC	AT3G02310.1	SEP2	478bits(1231)	E-135	0.92	0.96	MGRGRVELKRIENKINRQVTFAKRRNGLLKKAYELSVLCDAEVSLIVFSNRGKLYEFCSTSNMLKTLDRYQKCSYGSIEVNNKPAKELENSYREYLKLKGRYENLQLQQRNLLGEDLGPLNSKELEQLERQLDGSLKQVRCIKTQYMLDQLTDLQGKEHMLLEANRALSMKLEDMIGMRSHHVGGTWEGGDQQNVAYGHHQTQSQGLFQSLECDSTLQIGYNHPVCSEQMAVTTQGQIQPGNGYIPGWML	atgggaaggggaagagtagagctaaagaggatagagaacaagattaacagacaagtaacgtttgctaagcgtaggaacggtttgctgaaaaaagcttatgagctttctgttctctgcgatgctgaggtttctctcatcgtcttctccaaccgtggcaagctctatgagttctgcagcacctccaacatgctcaagacactggacagataccagaagtgtagttatggttcaattgaagtcaacaacaaacctgccaaagaactcgagaatagctacagagagtatttgaagctgaaaggtagatatgaaaatctgcaacttcagcagagaaatttacttggagaagaccttggacctttgaactcaaaagagctagagcagcttgagcgtcaactagac…
RsMADS024	RsMADS024	RSG10287.t1	2e-12	6	28838.8	8.65	29	33	40.13	81.3	-0.665	253	MIKCC	AT3G02310.1	SEP2	475bits(1222)	E-134	0.92	0.95	MGRGRVELKRIENKINRQVTFAKRRNGLLKKAYELSVLCDAEVSLIVFSNRGKLYEFCSTSNMLKTLERYQKCSYGSVEVINKPAKELENSYREYLKLKGRYENLQRQQRNLLGEDLGPLNSKELEQLERQLDGSLKQVRCIKTQYMLDQLTDLQGKEHILLEANRALSMKLEDMIGVRSHHIGGAWEGGSDQQNVAYGHHQAQSQGLFHSLECDPTLQMGYNHPVCSEQMAVTAQGQSSQPGNNGYIPGWML	atgggaaggggaagggtagagctaaagaggatagagaacaagattaacagacaagtcacgttcgctaagcgtaggaacggtttgctgaaaaaagcctatgagctttctgttctctgcgatgctgaggtttctctcatcgtcttctccaaccgtggaaagctctacgagttctgcagcacctccaacatgctcaagacactggaaaggtaccagaagtgtagctatggttcagttgaagtcatcaacaaacctgccaaagaactcgagaatagctacagagagtatttgaagctgaaaggtagatatgaaaatctgcaacgtcagcaaagaaatctacttggagaggaccttggacctctgaactcaaaggagctagagcagcttgagcgtcaactagac…
RsMADS025	RsMADS025	RSG31992.t1	3e-12	0	9339.6	9.47	10	15	63.17	77.59	-0.587	83	MIKCC	AT3G58780.2	SHP1	155bits(393)	4e-39	0.97	0.98	MEEGGSSHDAESSKKLVRGKIEIKRIENTTSRQVTFCKRRNGLLKKAYELSVLCDAEVALVIFSTRGRLYEYANNRYASPAPS	atggaggaaggtgggagtagtcacgacgcagagagtagcaagaagctagtaagagggaagatagagataaagaggatagagaacacaacaagtcgtcaagtaactttctgcaaacgacgcaatggtcttcttaagaaagcttatgagctttctgtcttgtgtgatgctgaagttgccctcgtcatcttctctactcgtggccgtctctatgagtacgccaacaacaggtacgcttctcctgcaccttcttga
RsMADS026	RsMADS026	RSG29079.t1	3e-12	6	25980.5	9.46	30	39	58.73	76.86	-0.842	226	MIKCC	AT2G03710.1	SEP4	360bits(924)	E-100	0.79	0.84	MGRGKVELKRIENKINRQVTFAKRRNGLLKKAYELSVLCDAEIALLIFSNRGKLYEFCSSPSGMTKTVEKYRKHSYATMEPNQSDKDLQEKYKDYLNLKSRAEILQRSQRHLLGEEIAGMGVNELEQLERQVDASLRQIRSTKARFMLDQLSDLKTKEEILLETNRDLKRKLEESDARLTQSLWGASSSAEPSQKQQQQQQGMSSYQTKVPTQEAGFFKPLQGNVA	atgggaagagggaaagtggagctgaagaggatagagaacaagatcaacaggcaagttacttttgcaaagagaaggaacggtttgcttaagaaggcttatgagctttctgtactttgtgatgctgagattgctcttctcattttctctaaccgtggcaagctctacgaattctgcagcagccctagtggtatgaccaagacggttgagaagtatagaaaacatagttatgcaacaatggagccaaatcaatcagataaagacttgcaggaaaagtacaaagactacttgaacctcaaatcaagagctgagatacttcaacgttcacaaaggcatttgctaggtgaagagatagccgggatgggagtgaatgagcttgagcagctagaacgccaagtagat…
RsMADS027	RsMADS027	RSG25887.t1	3e-12	6	45454.6	9.77	48	70	55.46	70.74	-0.737	407	MIKCC	AT2G03710.3	SEP4	275bits(703)	5e-74	0.91	0.96	MGRGKVELKRIENKINRQVTFAKRRNGLLKKAYELSVLCDAEIALLIFSNRGKLYEFCSSPSGMTKTVEKYRKHSYATMDPNQSAKDLQEKYQDYLNLKSRVEVLQHSQRHLLGEEIAEMGVDELEQLERQVDTSLRQIRSTKVKTEIVVVETAEEKGKTIVEEAKKQGAGVLVLGQRKRTSKWRVIWKWRAKRGMGGGVVEYCIHNSECMAIAVRKKSNNGDLTPTLPEATRATCRTNSFRSHPADSAIPSRRHTGEPDAESIIGLTEYSSHTHRVRGALLASALRDQEPAKKNLTETPFPVARSGDGGAKETSTFRRNTQTDMQAAPSPPEPFKTRASLLHNPTAVRWRWTQKSDKALVDCTTEMEPRGTTTSKRKDSGAGTDAHAPAGRRSPNKIA…	atgggaagagggaaagttgagttgaagaggatagagaacaagattaacaggcaagttacttttgcaaagagaaggaatggtttgcttaagaaggcttatgagctttctgtactttgtgatgctgagattgctcttctcattttctccaaccgtggcaagctctacgaattctgcagcagccctagcggtatgaccaagacggttgagaagtatagaaaacatagttatgcaacaatggatccaaatcaatcagccaaagacttgcaggagaagtaccaagactatttgaatcttaaatcaagagttgaggtccttcaacattcacaaaggcatttgctaggtgaggagatagccgagatgggagtggatgagcttgagcagctagaacgtcaagtagat…
RsMADS028	RsMADS028	RSG28867.t1	4e-12	7	22438	9.45	25	36	48.2	87.74	-0.671	190	MIKCC	AT5G62165.3	AGL42	241bits(616)	2e-64	0.68	0.74	MVRGKIEMKKIENATSRQVTFSKRRNGLLKKAYELSVLCDAQVSLIVFSQRGRLYEFSSSGMQNTIERYRKYKNDYETSYQDSEIYIQQLKQEASHMIAKIELLEFHKRKKSKLAFVVNVCIYMKLLGQELSSCSLQELQEIDCQLQRSLGEVRARKAQLFKEQLEKLKAKEKQLLEENVQLHQKDFKEK	atggtgagaggaaagatagagatgaaaaaaatagaaaacgcgacaagtagacaagtgactttctcaaaaagaagaaatggtttgttgaagaaagcttatgagctctccgtactctgcgatgctcaagtctctctcatcgtcttctctcagagaggaaggctctacgaattctctagctctggcatgcagaatactatcgaacgttaccgcaagtacaaaaacgattatgaaaccagctaccaggactcagaaatttacatccagcaattgaagcaagaagcaagccacatgatcgcaaagattgaactccttgagtttcacaagcgaaagaaatcaaagcttgcgtttgtggttaacgtttgcatttacatgaagctattgggtcaagaactttcttct…
RsMADS029	RsMADS029	RSG16110.t1	4e-12	6	24601.3	9.33	32	40	46.3	90.48	-0.735	209	MIKCC	AT5G62165.3	AGL42	334bits(857)	2e-92	0.77	0.86	MVRGKIEMKKIENATSRQVTFSKRRNGLLKKAYELSVLCDAQVSLIVFSQRGRLYEFSNTDMSKTIERYRKYTKDHDTSNHDSEIYVQRLKEEASHMATKIELLEFHKRKLLGQELASCSLEELQEIDSQLQRSLAKVRARKAQLFREQLEKLKAKEKQLLEENVRLHQKTVIDPWRGSIDQQEKFRVIDLNLEVQTDLVIGLPEKHCK	atggtgagaggaaagatagagatgaagaaaatagaaaacgctacgagtagacaagtgactttctcaaaaagaagaaatggtttgttgaagaaagcttatgagctctcagtactctgcgatgctcaagtttctctcattgtcttctctcagagaggaaggctttacgaattttccaacactgacatgtcgaagacgatcgaacgttaccgcaagtacacaaaagatcatgacaccagcaaccatgattcagaaatttacgtccagcgattgaaggaagaagcaagccacatggccacaaagattgaactccttgaatttcacaagcggaagctactgggtcaagaacttgcttcgtgttctctagaagagcttcaagaaattgatagtcaactccaaaga…
RsMADS030	RsMADS030	RSG39586.t1	6e-12	7	30032	8.25	35	37	63.57	76.12	-0.909	255	MIKCC	AT1G69120.1	AP1	437bits(1124)	E-123	0.86	0.9	MGRGRVQLKRIENKINRQVTFSKRRAGLFKKAHEISVLCDAEVALVVFSHKGKLFEYSTDSCMEKILERYERYSYAERQLIAPESDVNTNWSMEYNRLKAKIELLERNQRHYLGEDLQAMSPKELQNLEQQLDTALKHIRSRKNQLMYDSVSELQRKEKAIQEQNSMLSKQIKEREKVLRAQQEQWDQQNHGQNLPPPPQQHQIQHPYILSHQPSPFLNMGGLYQEEDDPMAMRRNDLDLSLEPVYNCNLGCFAS	atgggaaggggtagggttcaactgaagaggatagagaacaagatcaatagacaagtgacattctccaaaagaagagctggtcttttcaagaaagctcatgagatctctgttctctgtgatgctgaagttgcccttgttgtcttctcccataaggggaaactctttgaatactccactgattcttgcatggagaagatacttgaacgctatgagaggtactcttacgccgagagacagcttattgcacctgagtcagacgtcaatacgaactggtcaatggagtataacaggcttaaggctaagattgagcttttggagagaaaccagaggcactatcttggggaagacttgcaagcaatgagccctaaagagctccagaatctggagcagcagcttgac…
RsMADS031	RsMADS031	RSG16086.t1	6e-12	5	26652.7	9.33	34	42	64.65	87.18	-0.67	227	MIKCC	AT5G51860.2	AGL72	221bits(564)	2e-58	0.54	0.69	MVRGKIEIKRIENLTSRQVTFSKRRKGLLKKAHELSVLCDAQVAAVVFSQKGKLYEYASSDMKKMMERCEIHRREYFHAERFQKEQQVQDLKNEITIMVNSIELLQRHCRRLMGQDLDSCSLEELKEITIQIEKSLTIVRSRKATLNEEEVRKLKAEIAGKRELLNERTRLHQMETKLLSFQFEEKPLWTQSRNLESEKNASSSASENMHISNVETDLFIGLPRSRV	atggtgagagggaagatcgagatcaagagaatcgaaaacctaacgagcaggcaagtaaccttctccaagcgtaggaaaggtctccttaagaaggctcacgagctttcagttctatgcgatgctcaagttgcagccgttgtcttttctcagaaaggcaaactatacgaatacgctagctccgacatgaagaagatgatggaacgatgtgagatacatagaagggaatattttcatgcagagagattccaaaaagagcagcaggtgcaggatctcaagaatgaaatcacgattatggtgaactcgattgaacttcttcaacgtcattgccggaggctgatggggcaagatttagattcttgttctttggaggagctcaaagagataactattcaaattgag…
RsMADS032	RsMADS032	RSG14179.t1	6e-12	7	26552.2	7.71	40	41	59.34	80.73	-0.683	233	MIKCC	AT4G24540.1	AGL24	320bits(820)	5e-88	0.75	0.82	MGRQDSRSIVKEMAREKRRIKKIDNITARQVTFSKRRRGIFKKADELSVLCDADVALIIFSATGKLFEFSSSRMRDILGRYNLHASNINKVMGQPSPYHQVEDCNVSRLSQEVEDKTKQLRKLRGEDLEGLNLEELQRLEKLLESGLSRVSEKKGEFLMSEISSLEKRGSELVDENKRLRERVVTMEMAKTMALKESVETESATTNVSSYESGAPPEDDFSDTSLKLGLPSWE	atgggtaggcaagattcaagatcaatagtgaaggagatggccagagaaaagagaaggataaagaagatagataacataacagcgagacaagttactttctctaagagaagaaggggtatcttcaagaaagctgatgaactttcagttctttgtgatgccgatgttgctctcatcatcttctccgccaccggcaagctcttcgagttctctagctcaaggatgagagatatattgggaaggtataatcttcatgcaagtaacatcaacaaagtgatgggtcaaccttctccatatcaccaggttgaggattgtaacgtctcccgactaagtcaggaagtcgaagacaaaaccaagcagctaagaaaactgagaggtgaggatcttgaaggactgaactta…
RsMADS033	RsMADS033	RSG07058.t1	6e-12	7	29407.3	7.71	32	33	50.86	79.88	-0.766	254	MIKCC	AT1G24260.2	SEP3	463bits(1192)	E-131	0.91	0.93	MGRGRVELKRIENKINRQVTFAKRRNGLLKKAYELSVLCDAEVALIIFSSRGKQYEFCSSSSMLRTLDRYQKCNYGAPEPNVPSREALAVELNSQHEYLKLKERYDALQRTQRNLLGEDLGPLSTKELESLERQLDSSLKQIRALRTQFMLDQLNDLQSKERMLAETNKTLRLRLADGYQMPLQLNPNPEDHHHVEYGRHQQVHEHSQQAFFQPLECEPILQMGYQGQQDHGMGAGPSVNNYMLGWLPYDTNSI	atgggaagagggagagtagagttgaagaggatagagaacaagatcaataggcaagtgacgtttgcaaagagaaggaatggtcttttgaagaaagcatacgagctttccgttctatgtgatgcagaggttgctctcatcatcttctctagtagaggaaaacagtacgagttttgcagcagttcgagcatgcttcggacactagacaggtaccaaaagtgcaactatggagctccagagcccaatgtgccttcaagggaagccttagcagttgaacttaatagccagcatgagtatctcaagcttaaggagcgttacgacgcattacagagaactcaaaggaatctattgggagaagatcttggacctcttagtacaaaagagctcgagtcacttgagaga…
RsMADS034	RsMADS034	RSG42828.t1	7e-12	0	9289.7	9.86	8	15	54.35	81.85	-0.521	81	MIKCC	AT4G18960.1	AG	139bits(351)	3e-34	0.95	0.97	MELGGDSSPQRKTAGRGKIEIKRIENTTNRQVTFCKRRNGLLKKAYELSVLCDAEVALIVFSSRGRLYEYSNNRFLLMPYS	atggagctaggaggagattcctctccacagaggaaaactgcagggagaggaaagatcgaaataaaacggatcgaaaacacaacgaaccgtcaagtcactttctgcaaacgtagaaatggtttgctcaagaaagcttacgaactctctgttctttgtgatgctgaagtcgcactcatcgtcttctctagccgtggccgtctctatgagtactcaaacaacaggtttcttcttatgccatactcttag
RsMADS035	RsMADS035	RSG13382.t1	7e-12	7	28133.3	9.09	34	40	59.98	83.71	-0.669	248	MIKCC	AT3G30260.1	AGL79	345bits(886)	1e-95	0.72	0.8	MGRGRVQLRRIENKIRRQVTFSKRRTGLVKKAQEISVLCDADVALIVFTPKGKLFEYSAGSSMERILVRYERCSYAGQDIPTPNLDTQGECSTECSKLLRMIDAMQTSLRHLKGEEVDALSIRELQGLEMQLDTSLRRTRSRKNQLMVESLAQLQKKEKELKELKKQLIKKVDQSEDIEPQNLSQGLASTPPCETPHLLPEPMSPHPPLSIGDTSQRNEVGEEDAGIVVRSGNTTLPHWMPRLTESRR	atgggaaggggaagggttcagctacggcggatcgagaacaagataaggagacaagtgaccttttcaaagcgaagaacaggtttggtgaagaaagctcaagagatctcagtgttatgtgatgctgatgttgctttgattgtctttactccaaaaggcaagctctttgagtactctgctggctccagcatggagagaattcttgttcgatatgagaggtgttcatacgccggtcaagatattcctacaccaaatttggatacacagggtgagtgttcaaccgaatgttcgaagctcttgaggatgattgatgctatgcaaacaagcttaaggcacttaaaaggagaagaggtagatgctctaagtatcagagagcttcagggtctggagatgcaacttgat…
RsMADS036	RsMADS036	RSG10821.t1	7e-12	6	28778.4	9.43	28	36	60.83	73.57	-0.854	252	MIKCC	AT4G18960.1	AG	441bits(1134)	E-124	0.85	0.89	MAYQMELGGDSSPQRKAGRGKIEIKRIENTTNRQVTFCKRRNGLLKKAYELSVLCDAEVALIVFSSRGRLYEYSNNSVKGTIERYKKAISDNTNTGSVAEINAQYYQQESAKLRQQIISIQNSNRQLMGETIGSMSPKELRNLEGRLDRSVNRIRSKKNELLFAEIDYMQKREVDLHNDNQLLRAKIAENERNNPSMSLMPGGSNYEQIMPPPQTQPQPFDSRNYFQVAALQPNNHHYSSAGREDQTALQLV	atggcctaccaaatggagctaggaggagattcctctccacagaggaaagctgggagaggaaagatcgaaatcaaacggatcgagaacacaaccaatcgtcaagttactttctgcaaacgcagaaatggtttgctcaagaaagcttacgaactctctgttctttgcgatgctgaagtcgcactcatcgtcttctctagccgtggtcgtctctatgagtactcaaacaacagtgtaaaagggacaattgagaggtacaagaaagcaatatcggataatactaacaccggatccgtggcagaaattaatgcacagtattatcaacaagaatctgccaaattgcgtcaacaaattatcagcatacaaaactcgaacaggcaattgatgggtgagactattgga…
RsMADS037	RsMADS037	RSG05982.t1	7e-12	0	8596.8	9.51	10	15	40.1	83.42	-0.563	76	MIKCC	AT2G42830.2	SHP2	120bits(301)	2e-28	0.8	0.81	MEGGASDEVAESSKKIGRGKIEIKRIENTTNRQVTFCKRRNGLLKKAYELSVLCDAEVALVIFSTRGRLYEYANNR	atggagggtggtgcgagtgatgaagtagcagagagcagcaagaagattgggagagggaagatagagataaagaggatagagaacactacgaatcgccaagtcactttctgcaaacgacgcaatggtttgctcaagaaagcttatgagctctctgtcttgtgtgacgccgaggtggctcttgtcatcttctccactcgaggtcgtctctacgagtacgccaacaacaggtaa
RsMADS038	RsMADS038	RSG02556.t1	7e-12	4	21788.3	7.75	23	24	47.8	73.83	-0.759	193	MIKCC	AT4G18960.1	AG	318bits(816)	1e-87	0.68	0.72	MELGGDFSPQRKSGGRGKIEIKRIENTTNRQVTFCKRRNGLLKKAYELSVLCDAEVALIVFSSRGRLYEYSNNSVKGTIERYKKAISDNTNTGTVAEINAQNELLFAEIDYTQKREADLHSDNELLRAKIAENEGNNPSMNLMPGGYEQIMQPLQTQPQPFDSRNYFQVAALQPNNHHYSSAGRQDQTALQLV	atggagctaggaggagatttctctccacagaggaaatctggagggagaggaaagatcgaaatcaaacggatcgagaacacaaccaatcgccaagtcactttctgcaaacgcagaaatggtttgctcaagaaagcttacgaactctctgttctttgtgacgctgaagtcgcactcatcgtcttctctagccgcggtcgtctctatgagtactcaaacaacagtgtaaaagggacaatcgagaggtacaagaaggcaatatcggataatactaacaccggaacggtagcagaaattaacgcacagaatgaactcttatttgccgaaattgactacacgcagaagcgagaggctgatttgcatagtgataacgagcttcttcgtgctaagatagctgaaaat…
RsMADS039	RsMADS039	RSG47189.t1	9e-12	0	9062.6	9.56	9	14	36.73	87.75	-0.348	80	MIKCC	AT2G42830.2	SHP2	110bits(275)	2e-25	0.77	0.78	MEGGASNEVAESIKKIGRGKIEIKRIENTTNRQVTFCKRRNGLLKKAYELSVLCDAEVALVVFSTRGRLYXTQWFAQESL	atggagggtggtgcgagtaatgaagtagcagagagcatcaagaagatagggagagggaagatagagattaagaggatagagaacactactaatcgtcaagtcactttctgcaaaagacgcaatggtttgctcaagaaagcttatgagctctctgtcttgtgtgacgctgaggtagctcttgttgtcttctccactcgcggtcgtctctacgngacgcaatggtttgctcaagaaagcttatga
RsMADS040	RsMADS040	RSG41639.t1	9e-12	11	47277.2	8.75	53	60	39.23	90.85	-0.307	425		AT5G10130.1		280bits(716)	1e-75	0.81	0.9	MGRKKLEIKRIENKSSRQVTFSKRRNGLIEKARQLSVLCDASVALLVVSASGKLYSFSSGDKVIKSIGSLRFVCNEMHFGEIYRMAVSLVKILDRYGKQHDDDLKALERQSNPLNCGSHHELLELVESKLEESNVDNVSVGSLVQLEEQLENALSVTRARKTELMLKLVENLKEKEKLLEEENHVLASQMEKNNLVRAEADNMEVSPGQISDINLPKPTAYFAKETRSRSRLELTTARVDLLRNPNSIPWTAEEQPQVDPADNKSYVPLIAVMCVSLLPLAAMAAGTPFHIEGCVYCDTCRFGFETIATKYITGAKVKIVCKDSVTLKSEVVGEAVTGRRGRYRVAIKGDRQDQQCLAVLVESPMSNCQFPDPGRSTATVILTRSNGAASTRHFANALG…	atggggaggaagaaacttgaaatcaaacgaattgagaacaaaagtagccgacaagttaccttctccaaacgacgcaacggtctcatcgagaaagctcgccagctttccgttctctgtgacgcatccgtcgctctccttgtcgtctccgcctccggaaaactctacagcttctcctccggtgataaagtaattaaatccattggatctctcagatttgtatgcaatgaaatgcacttcggggagatctatagaatggctgtgagcctggtcaagatccttgatcgctatggaaagcaacatgacgatgatcttaaagccttggagcgtcagtcaaatcctctgaactgtggttcacaccatgagctactggaacttgtggaaagcaagcttgaggaatca…
RsMADS041	RsMADS041	RSG32469.t1	9e-12	4	18791.7	9.69	22	32	46.73	92.65	-0.59	162	MIKCC	AT5G60910.1	FUL	314bits(805)	2e-86	0.96	0.98	MGRGRVQLKRIENKINRQVTFSKRRSGLLKKAHEISVLCDAEVALVVFSSKGKLFEYSTDSSMERILERYDRYLYSDKQLVGRDISQSENWVLEHAKLKARVEVLEKNKRNFMGEDLDSLSLKELQSLEHQLDAAIKSIRSRKNQAMFESISALQKKVKCLN	atgggaaggggtagggttcagctgaagaggatagagaacaagatcaataggcaagttactttctccaagagaagatctggtttgctcaagaaagctcatgagatctctgttctctgcgatgctgaggttgctctcgttgtcttctcttccaaaggcaaactcttcgaatattccactgactctagcatggaaaggatacttgaacgctacgatcgctatttatattcagacaaacaacttgttggccgagacatttcgcagagtgaaaattgggttctagagcatgctaagctcaaggcaagagttgaggtacttgagaagaataaaaggaattttatgggggaagatcttgattccttgagcctaaaggagcttcaaagcttggagcatcagctcgac…
RsMADS042	RsMADS042	RSG14218.t1	9e-12	7	28100.4	9.44	31	40	56.94	87.67	-0.614	249	MIKCC	AT3G30260.1	AGL79	320bits(819)	7e-88	0.66	0.73	MGRGRVQLRRIENKIRRQVTFSKRRTGLVKKVQEISVLCDADVALIVFSPKGKLFEYSAGSSMESILDRYERCSFASQNIPTPSLDSQGECSTECSKLLRMIDAMQRSLRHLKGEEVDALSIRELQGLEVQLDTSLKRTRSRKNQLMVESIAQLQKKEKELKELKKQLTKKVDQREDIETQNLSQGLAPLATPPCEPPHPLPGPISPNPPLPLRNISQRNEVGEVDGGTLIIRPTNTTLPHWMPRLTGE	atgggaaggggaagggttcagttaaggcggatcgagaataagataaggagacaagtgacattttcaaagcgaagaacgggtttggtgaagaaagttcaagagatctcagtgttatgtgatgctgatgttgctttgattgtcttctccccaaaaggcaagctctttgagtactctgctggttccagcatggaaagcattcttgatcgatatgagagatgttcattcgccagtcaaaatattcctacaccaagtttggattcacagggtgagtgctcaacagaatgttcgaagctcttgaggatgattgatgctatgcaaagaagcttaaggcacttaaaaggagaagaggtagatgctctaagtatcagagagctccagggtctggaagtgcaacttgat…
RsMADS043	RsMADS043	RSG13679.t1	9e-12	1	32058.2	8.95	31	38	51.14	65.9	-0.764	278	Mα	AT5G60440.1	AGL62	302bits(774)	2e-82	0.54	0.64	MVRKSKGRQKIEMVKMKNENNLQVTFSKRRSGLFKKASELCTLCGAEIVVIVFSPGKKVFSFGHPNVDCVIDRFVNINPPHPREHTDMQLSEAHRNAIVRDLNNHLTQVTEEFEIEKKRNEELKKKRKNRRMPENWWEEPIENLTLSQLTEFKCGLKNLRKTVTAEASKNLQAIVPRHTFYAGSSNNAAFGICDDKGNTHTDLDVYNHQRMVAANTFACNHHNVIVPHHITTPFGNSITEGFAPEYNQNQNQLCFKQEHISECDHHSNHPPRFGHGYY	atggtgagaaaaagtaaaggtcgtcaaaaaatagagatggtgaaaatgaaaaacgaaaacaatcttcaggttactttctcaaaaagaagatctggtcttttcaaaaaagctagtgagctttgcacactttgtggtgctgaaatcgttgttattgtattttctcctggtaaaaaagttttttcttttggtcatccaaatgttgactgtgtaattgatcgcttcgtaaacattaatccaccacatcctcgtgaacacaccgacatgcaacttagcgaagcccatcgaaatgcaattgtgcgagatctcaacaatcatctcactcaagtaacagaagaattcgaaattgagaaaaagaggaatgaagagttaaagaaaaagagaaaaaatagaagaatgcct…
RsMADS044	RsMADS044	RSG00636.t1	9e-12	6	27851.8	9.02	33	37	41.67	89.38	-0.637	241	MIKCC	AT3G57230.1	AGL16	392bits(1007)	E-109	0.8	0.92	MGRGKIAIKRIDNSTNRQVTFSKRRNGLMKKAKELAILCDAEVGLIIFSSTGRLYEFSSSSMKSVIERYNEVKGETNSEINSATEIKFWQTEAAILKRQLHNLQEDHRQMMGEQLSGLSVEDLKKLEHQLELSLRDVRMKKDQLLLEEIHELTRKGILVHQENMDLHKKVNLMQQQNMELYKKVSEVESVKSADKSSLLTNGLRMRDNSSEHVHLQLSQPLQHDETTHSKALRLSYFSFIS	atgggaaggggaaagatcgcgatcaagaggatcgataactcgacgaaccgacaggtgactttctcgaagcgaaggaacggtttgatgaagaaagctaaggagcttgccattctctgcgatgcagaggttggtctaatcatcttctccagcaccggcagactctacgagttctccagctcaagcatgaagtcggtgatagagagatacaacgaggtcaaaggtgaaaccaattcagagattaactcagctacagaaatcaagttttggcaaacggaggcagcgattctcaaacgacagctacataacttgcaagaagaccatcggcaaatgatgggagaacagctctctggactaagtgtggaagatttaaagaaactggagcatcagcttgaactgagc…
RsMADS045	RsMADS045	RSG51718.t1	1e-11	6	26427.6	6.04	35	33	37.64	76.32	-0.714	231	MIKCC	AT3G61120.1	AGL13	291bits(744)	3e-79	0.64	0.76	MARGRVNVKRIENKVNRQVTFSKRKGGLLKKAYELSVLCDVEVALIIFSSSGKLYEFSSDTMEKTIERYNRCNNIWDNNRPEESTQVQSWSQEVTELRSKYESLLRTHRYLLGEDLGEMSVKELETLERQLERALSATMQRKERQLGDINKKLKLEAEGNEFKGFQDLLLNSDDRAGSSDFSLLSSHHISVDCNVGQFLKIGFQQQYEQGDGSSVFKSNVGCDSETNFTQG	atggcaagagggagagtgaacgtgaagagaatagagaacaaggtcaatagacaagtaaccttctccaaaagaaaaggtggtttgctcaagaaagcctacgaactttctgttctatgtgatgtagaggttgctcttatcatcttctccagcagtggcaaactctatgagttcagcagtgacacaatggagaaaacaattgaaaggtacaatcgctgtaacaatatttgggacaataatcgacctgaagagtctacacaggtgcagagttggtctcaagaggtgacagagctcagatccaaatatgaatctcttcttcgcactcataggtatttgcttggggaagatcttggagagatgagtgtcaaagaattggagacgctcgagagacagcttgaaaga…
RsMADS046	RsMADS046	RSG47347.t1	1e-11	0	23480.4	6.35	29	28	61.5	67.18	-0.735	209	Mα	AT1G72350.1	AGL60	189bits(481)	8e-49	0.52	0.59	MEDGEPSSTSTCLPLTAQKPQQNPKTTKGRQKIEIKPINEESRRQVTFSKRRKGLFKKAAELSVLCGAQIGIITFSRRGRIFTFGNVDTLVENYLRKAPVTLRSHPGGGDEGEDKWWEKAVESVPEEEMEEYMTALSGLRDNLWTRICQMGGDHRTVQMDAPVFQNPTAAIEWKVTDENLTVGNDQSQAGNGGYLDIHPELPFLSQSRR	atggaggatggagaaccttcgtcgaccagtacttgcttgccgctcacggcacaaaaaccccaacaaaaccctaaaaccacaaaaggtcgacagaagatagagatcaaaccgatcaacgaggagagccggaggcaagtaacgttttcgaaacgcagaaagggtctgttcaaaaaagcggcagagctaagcgtcctatgcggcgcgcagatcggtatcataacgttttcccgccgcggtagaatcttcacgttcggtaacgtggacacactcgtcgagaactacctgcgcaaggcgcccgtgacgcttaggtcgcatcccggtggtggtgacgaaggagaggataagtggtgggagaaggcggtggagagtgtcccggaggaggagatggaggagtacatg…
RsMADS047	RsMADS047	RSG41709.t1	1e-11	5	24705.8	9.54	25	34	44.82	73.99	-0.741	217	MIKCC	AT4G09960.2	STK	374bits(959)	E-104	0.88	0.95	MGRGKIEIKRIENSTNRQVTFCKRRNGLLKKAYELAVLCDAEVALIVFSTRGRLYEYANNNIRSTIERYKKASSDNANTHSVQEMNAAYYQQESAKLRQQIQTIQNSNRNLMGDSLSALNVKELKQVENRLEKAISRIRSKKEIELDNESIYLRTKIAEVERFQQHHHQMVSGTEMTAIEALTSRNYFAHSIMTTGSGSGAGHGFSYSDPDKKTHLG	atgggaagaggaaaaatagagatcaagaggatagagaactccacaaatagacaagtaaccttttgcaaaagaagaaatggacttctgaagaaagcttatgagcttgcagtcctctgtgatgcagaggttgccctcatagtcttctcaactcgtggccgtctctatgagtacgcaaataacaacataagatcaaccattgagaggtacaagaaagcttcttctgataacgccaatactcactctgtccaagaaatgaatgccgcgtactatcaacaagaatctgctaagctgagacaacagatccagacgattcaaaattccaacaggaatctgatgggagactctttgagtgccttaaatgtcaaggaactaaaacaggttgagaatcgtcttgagaaa…
RsMADS048	RsMADS048	RSG31600.t1	1e-11		21557.7	9.04	30	34	39.87	102.03	-0.508	192	MIKCC	AT5G10140.1	FLC	227bits(579)	3e-60	0.66	0.72	MGRKKLEIKRIENKSSRQVTFSKRRNGLIEKARQLSVLCDASVALLVVSASGKLYNFSSGDNLVKILDRYGKQHADDRKALDLQSKDLKYGSHHELLELVESKLVESNSDVSVDSLVQLEDHLETALSVTRARKTELLLKLVDSLKEKEKLLKEENQGLASQVEKNNLAGAEADKMEMSPGKISEIIRPVRF	atgggaagaaaaaaactagagatcaagcgaattgagaacaaaagtagccgacaagtcaccttctccaaacgacgcaacggtctcatcgagaaagctcgtcagctttctgttctatgcgatgcatccgtcgctcttctcgttgtctcagcctccggcaagctctacaacttctcctccggcgataacttggtcaagatccttgatcgatatggaaaacaacatgctgatgatcgtaaagctttggatcttcagtcgaaagatctgaagtatggttcacaccatgagctgttagagcttgtcgaaagtaagctggtggaatcaaattctgatgtaagcgtcgattccctcgttcagctggaggaccaccttgagactgccctctccgtaactagagctagg…
RsMADS049	RsMADS049	RSG27811.t1	1e-11	0	21854.5	5	45	35	69.72	56.18	-1.036	191	Mα	AT2G34440.1	AGL29	244bits(623)	3e-65	0.66	0.76	MGRRKIKMEMVQDMNTRQVTFSKRRTGLFKKASELATLCNAEIGVVVFSPGGKPYSYGKPNLDAVTERFMRECDDDDSDSGDEEEEEEEEEEEEERGGKSRPKTKKMNERLDCLKREIEAEKKRGEKVQAKLESAGDERFEKKPIEELTMDELREYMDKLQAVHGRIQCQADAMHASSCLVFLSGDKASVE	atgggtcggagaaagatcaagatggagatggttcaagacatgaacacaaggcaagtcacgttttcaaaacgaaggactggtttgttcaagaaggcaagcgagttagccaccctgtgcaacgccgagataggtgttgttgtcttttcgccaggaggcaagccttactcctacgggaaaccgaatcttgacgctgtcaccgagcgtttcatgagggaatgcgatgatgatgattcagacagtggtgatgaagaagaagaagaagaagaagaggaagaagaagaagaaagaggaggtaagagtagacctaaaacgaagaagatgaacgaacgtcttgattgtctcaagagagagattgaagctgagaaaaaacgaggagagaaggttcaggcaaagcttgaa…
RsMADS050	RsMADS050	RSG19788.t1	1e-11	13	54383.7	9.28	66	82	43.42	88.25	-0.529	475	MIKCC	AT5G60910.1	FUL	306bits(783)	3e-83	0.88	0.9	MGRGRVQLKRIENKINRQVTFSKRRSGLLKKAHEISVLCDAEVALIVFSSKGKLFEYSTDSCMERILERYDRYLYSDRQLVGRDISQSENWVLEHAKLKARVEVLEKNKRNFMGEDLESLSLKELQSLEHQLDAAIKSIRSRKNQAMFESISALQKKDKALQDHNNTLLKKMTNAGNCRLLSKDSSKDLWSSFDNPTDKLLSTQSLDVGRNLSSRRTETGFGKGKFIRLHLTTMMKKVDRWKKKYPLSYGQRSATISSDTLIKVLKIDFANLMLLDLYKKKKLEEATRNFMEELGRGAYGIVYKGFLKGAGDSQVTLAVKKVDPVAQEGEKEFRNEVKAIGKTFLFKRPRPNWKDRRIIAVEISHGILYLHEECCEQILHCDIKPQNILLDESYSPRIS…	atggggaggggtagggttcagctgaagaggatagagaacaagatcaacagacaagttactttctcaaagagaaggtctggtttgctcaagaaagctcatgagatctctgttctctgcgatgctgaggttgctctcatcgtcttctcttccaaaggcaaactcttcgaatattccaccgactcttgcatggaaaggatacttgaacgctatgatcgctatttgtactcagatagacaacttgttggccgtgacatttcacagagtgaaaattgggttctagaacatgcaaagctcaaggcaagagttgaggtacttgagaagaacaagaggaatttcatgggggaagatcttgaatcgttgagtttaaaggagcttcaaagcttggagcatcagctcgat…
RsMADS051	RsMADS051	RSG13840.t1	1e-11	7	27441.3	9.5	29	40	47.37	86.97	-0.643	241	MIKCC	AT5G60910.1	FUL	446bits(1147)	E-126	0.89	0.95	MGRGRVQLKRIENKINRQVTFSKRRSGLLKKAHEISVLCDAEVALVIFSSKGKLFEYSTDSCMERILERYDRYLYSDKQLVGRDISQSENWVLEHAKLKARVEVLEKNKRNFMGEDLESLSLKDLQSLEHQLHAAIKSIRSRKNQAMYESISALQKKDKALQDHNNALLKKIKEREKKNTVQQGQLIQCSNNSSILQPQYCSTSSGDVFVGRVGGDNGSASSLVEPNSLLPAWMIRPTTNE	atgggaaggggtagggttcagctgaagaggatagaaaacaagatcaataggcaagttactttctcaaagagaaggtctggtttgctcaagaaagctcatgagatctctgttctctgcgatgctgaggttgctctcgttatcttctcttccaaaggcaaactcttcgaatattccaccgactcttgcatggaaaggatacttgaacgctatgatcgctatttgtattcagacaaacaacttgttggccgagacatttcacagagtgaaaattgggttctcgaacatgctaagctcaaggcaagagttgaggtacttgagaagaacaaaaggaattttatgggggaagatcttgaatcgttgagcttaaaggacctccaaagtttggagcatcagctccat…
RsMADS052	RsMADS052	RSG46579.t1	2e-11	6	24085.8	8.56	26	29	54.02	88.72	-0.416	211	MIKCC	AT1G71692.1	AGL12	333bits(853)	6e-92	0.77	0.81	MVRGKIQLKRIENPVHRQVTFCKRRTGLLKKAKELSVLCDAEIGVVIFSPQGKLFELATKGTMEGVIDKYMKCTSGGCSSSSATYTAQEQLKPQNHDPKDEVNVLKQEIEMLQKGIRYRFGGGEGAMNLEELLLLEKHLEYWISQIRSAKMEIMFQEIQSLRNKEGVLKNANKYLLDKIEENNNSILYANLATVETNYSYPLAMPNEIFQF	atggttcgtggaaagattcagctgaagaggattgagaacccggttcacagacaagtgacgttctgcaagaggagaaccggtcttctcaagaaggcgaaggagctctctgtgctctgcgacgccgagattggtgttgtgatcttttctcctcaaggcaagctctttgagcttgcaactaaaggaacaatggagggggtgattgataagtacatgaagtgtactagtggaggttgcagttcttcttctgctacttatactgctcaagaacaacttaaaccccagaatcatgatccgaaagatgaggttaatgtgcttaagcaagagattgagatgcttcagaaaggaataaggtataggtttggaggaggagaaggggcgatgaatcttgaagaacttctt…
RsMADS053	RsMADS053	RSG29703.t1	2e-11	6	25700.7	8.3	27	29	57.87	93.19	-0.301	226	MIKCC	AT1G71692.1	AGL12	372bits(955)	E-103	0.8	0.84	MARGKIQLKRIENPVHRQVTFCKRRTGLLKKAKELSVLCDAEIGVVIFSPQGKLFELATKGTMDGIIDKYMKCTGGGRGSSSAIFTAQEQLQPANLEPKDEVNVLKREIEMLQKGIRYMFGGGDGTMNLEELLLLEKHLEYWISQIRSAKMEIMLQEIQSLRNKVSTYNITVYSALYQLEGVLKNANKYLLEKIEENNNSILDANFTTVDTNYSYPLTMPSELFQF	atggctcgtggaaagattcagctgaagaggatcgagaacccggttcacaggcaagtaactttctgcaagaggagaaccggtcttctcaagaaggccaaggagctctctgtgctctgcgacgcagagattggtgttgtgattttctctcctcagggaaaactctttgagcttgcaactaaaggaacaatggacgggataattgataagtacatgaagtgtaccggtggtggtcgtggttcttcttctgctatttttactgctcaagaacaacttcagcccgcaaatcttgaaccgaaagatgaggtcaatgtgcttaagagagagattgagatgcttcagaaaggaataaggtatatgtttggaggaggagatgggacgatgaatcttgaagaacttctt…
RsMADS054	RsMADS054	RSG17190.t1	2e-11	0	6938.1	10.21	6	13	46.64	92.62	-0.318	61	MIKCC	AT5G51860.2	AGL72	114bits(286)	1e-26	0.88	0.95	MVRGKIEIKRIENVTSRQVTFSKRRKGLLKKAHELSVLCDAQVGAIVFSQKGRLYEFASSE	atggtgagaggaaaaatcgagatcaaaaggatcgagaacgtgacaagcagacaagtcacattctccaagcgtaggaaaggtctcttgaagaaggctcacgagctttcagttctatgcgatgctcaagtcggggccattgtcttttctcagaaaggaagattatatgaattcgctagctccgagtaa
RsMADS055	RsMADS055	RSG37110.t1	2e-11	0	19834.9	9.78	17	28	65.13	68.33	-0.544	174	Mα	AT2G24840.1	AGL61	166bits(421)	6e-42	0.54	0.64	MTSKKKGSTGRQRIRMAKIEKESHRQVAFSKRRAGLFKKASELCTLCGVEVAIIVFSPAKKPYSFGHPNVYTVLDRYKNSTSFQQQSQPLENMETRSELSLVLSQVEEEKKKGEAMRKSSVMAKWSVEEMSLLQLQEMRSALEELRNTMVVPPSSYMNTMSTAFYNSRYVLASS	atgacttcaaagaaaaaaggaagcaccggacggcaaaggattcggatggcaaagatagagaaagagagccacaggcaagtagcattctcaaaacgcagagctggtctcttcaagaaagctagcgagctatgcactttgtgcggtgtagaggtcgcaatcatcgtattctctcccgccaaaaagccttactcgttcggccatccaaacgtctacactgtgctggaccgctacaagaacagtacttcttttcagcagcaaagtcaacctctggaaaacatggaaacgaggagcgagttgagtttggtgctgagtcaggtggaggaagagaagaagaaaggtgaggcaatgaggaaatcgagtgtgatggctaaatggtctgtggaggaaatgagtttgctt…
RsMADS056	RsMADS056	RSG17005.t1	2e-11	3	16745.1	9.33	21	26	43.62	85.67	-0.777	141	MIKCC	AT3G54340.1	AP3	272bits(695)	6e-74	0.93	0.97	MARGKIQIKRIENQTNRQVTYSKRRNGLFKKAHELTVLCDARVSIIMFSSSNKLHEFISPNTSTKEIIDLYQTVSDVDVWSAHYERMQETKRKLLETNRNLRTQIKQRLGECLDELDIQELRSLEEEMENTFKLVRERKVS	atggcgagagggaagatccagatcaagaggatagagaaccagaccaaccgacaagtgacgtattcaaagagaagaaatgggttgttcaagaaagcccacgagctcacggttctgtgtgacgctagggtttcgattatcatgttctctagctccaacaagcttcatgagttcatcagccctaacacctcaacgaaggagatcatagatctgtaccaaacagtttctgatgttgatgtttggagcgctcactatgagagaatgcaagaaaccaagaggaaactgttggagacaaacagaaatcttcggactcagattaaacagaggctaggtgagtgtttggacgagcttgatattcaggagctgcgtagtcttgaggaagaaatggaaaacactttcaaa…
RsMADS057	RsMADS057	RSG11707.t1	2e-11	6	27259.8	8.71	33	36	48.83	82.8	-0.856	232	MIKCC	AT3G54340.1	AP3	432bits(1110)	E-121	0.9	0.92	MARGKIQIKRIENQTNRQVTYSKRRNGLFKKAHELTVLCDARVSIIMFSSSNKLHEFISPNTTTKEIIDLYQTVSDVDVWSAHYERMQETKRKLLETNRKLRTQIKQRLGECLDELDIQELRSLEEEMENTFKLVRERKFKSLGNQIETTKKKNKSQQDIQKNLIHELELRAEDPHYGLVDNGGDYDSVLGYQIEGSRAYALRYHQNHNHHYPNHALHAPSASDIITFHLLE	atggcgagagggaagatccagatcaagagaatagagaaccagaccaaccgacaggtgacgtattccaagagaagaaatggtctgttcaagaaagctcacgagcttacggttttgtgtgatgctagggtttccattatcatgttctctagctccaacaagcttcatgagtttataagccctaacaccacaacaaaggagatcatagatctgtaccaaacggtttctgatgttgatgtttggagcgctcactatgagagaatgcaagaaaccaagaggaagctgttggaaactaatagaaagctccggacacagattaagcagaggctaggtgagtgtttggatgaacttgatattcaggagctgcgtagtcttgaggaagaaatggaaaacactttcaaa…
RsMADS058	RsMADS058	RSG04696.t1	2e-11	5	25420.2	8.54	35	38	63.15	81.92	-0.645	219	MIKCC	AT5G51860.2	AGL72	217bits(553)	4e-57	0.56	0.67	MVRGKIEIKRIEDMTSRQVTFSKRRKGLLKKAHELSVLCDAQVAAIVFSQTGRLYDFASSDMQKMIDRCEIHRGEYFGAERLQKQQYVRELKNEMAIMMDKIEILQLHCRKLMGQDLDSCSVEELKEITTKIEKSLTIVRSRKAKLNEDNIEKLKAEIVAEREGLNERSRLRQMFQEQPSWMQSRSLESEKNAHSCSSGNMDLSDVETDLSIGFPQNRV	atggtgagagggaagatcgaaatcaaaagaatcgaggacatgactagcagacaagtcacgttctccaagcgtaggaaaggtctcctgaagaaggctcacgagctttcagttctatgtgatgctcaagtagccgccatcgtcttctctcagacaggaagattatatgatttcgctagctccgacatgcagaagatgatagatagatgtgagatacataggggtgagtattttggagcggagagactccaaaaacaacaatatgtgcgagagctcaagaacgaaatggcgataatgatggacaagattgaaattcttcaacttcattgccggaagctgatgggacaagatttggattcgtgttcggtggaggaactcaaggagataactaccaaaattgag…
RsMADS059	RsMADS059	RSG53066.t1	3e-11	0	6924.1	10.1	6	13	41.44	97.54	-0.275	61	MIKCC	AT5G51860.2	AGL72	110bits(274)	2e-25	0.81	0.96	MVRGKIEIKRIDNLTSRQISFSKRRKGLLKKAHELSVLCDAQVAAIVFSQKGKLYEFASSE	atggtgagagggaagatcgagatcaaaagaattgacaacctgacaagcaggcaaatttcgttctccaagcgtaggaaaggtcttttgaagaaggctcacgagctttcagttctatgcgatgctcaagttgcagccattgtcttttcgcaaaaaggaaaactatacgagttcgctagctccgagtaa
RsMADS060	RsMADS060	RSG42625.t1	3e-11	0	7164.3	10.21	6	13	46.56	84.84	-0.408	62	MIKCC	AT5G60910.1	FUL	120bits(302)	1e-28	0.93	0.98	MGRGRVQLKRIENKINRQVTFSKRRAGLMKKAHEISVLCDAEVALVVFSHKGKLFEYSTDSW	atgggaaggggtagggttcaattgaagaggatagagaacaagatcaatagacaagtgacattctcgaaaagaagagctggtcttatgaagaaagctcatgagatctctgttctgtgtgatgctgaagttgcccttgttgtcttctcccataaggggaaactctttgaatactccactgattcttggtaa
RsMADS061	RsMADS061	RSG24644.t1	3e-11	5	28518.4	7.77	32	33	61.26	85.41	-0.776	242	MIKCC	AT5G23260.2	TT16	369bits(948)	E-103	0.74	0.84	MGRGKIEIKKIENRTARQVTFSKRRSGVIKKANELSVLCDAHIGLIVFSTTGKLYQHCTEPLTMAQVIDRYLQTSGLRLPDPNDNREEFCHEIEVLRRETCKLQLRLRLYRGHDLASIPPHELDGLEQQLEHSVLKVRERKNELMQQQMENLSRKRRMLEEDNNNMYRWLHEHRAAVVFQQAGIETKQGEYQHFLEQVQYYNDHQQQPNSFLQLATLPSEIDLNYHLHLAQPNLQKDPMANI	atgggaagagggaagatagagataaagaagatagagaatcggacagcgaggcaagtgaccttttccaagagaagaagtggtgttatcaagaaggctaatgagctctctgttctctgcgatgctcacatcggtcttatcgtcttctctaccactggaaagctctaccagcactgcaccgagcccctcacgatggctcaggtcattgaccgatacttgcagaccagcggattgcgactccctgatcctaatgacaaccgggaggaattctgccacgagatagaagtactaagaagagagacatgtaagcttcagctccgtctgcgtctttaccgtggacatgacttagcctccattcctccacacgagctcgatggactagagcaacagctcgaacattct…
RsMADS062	RsMADS062	RSG11001.t1	3e-11	1	30631.4	8.79	32	37	52.87	64.2	-0.886	264	Mα	AT5G60440.1	AGL62	253bits(647)	7e-68	0.56	0.67	MAKMKNESNLQVTFSKRKSGLFKKASELCTLCGAEIVVIVFSPGRKVFSFGHPNVDVVIDRFLNINPRHPHQNINLQLNEARQNYVVQDLNDHLAQVTEQLEVEKKRNEDLKQKRKDDKRSKNWWEDPVEGFNLRQLTEFKSGLKILKKKVTTEASKYLQATGHNFYFGSSSNAGFGTFDDDDGNNNSDLDLFNHRRLVGMKTFSCNHQNMIIPHPSTTPYGNAVIERFAPEHNQNKNQYCLKQERCECDHQPDPPPHFRHHYY	atggcgaaaatgaaaaatgaaagtaatctccaagttactttctcaaaacgaaaatctggtcttttcaaaaaagctagtgagctttgcacactttgtggcgcagaaattgttgttattgtattttcacctggccgaaaagttttttcttttggccatccaaatgttgatgttgtaattgatcgcttcttaaatattaatccacggcatcctcaccaaaacatcaatttgcaacttaatgaagcccgtcaaaattatgttgtacaagatctcaacgatcatcttgctcaggtaacagagcaattggaagtagagaaaaagagaaatgaagacttgaagcaaaagagaaaagatgataagaggtccaagaattggtgggaagaccctgtagaaggattcaac…
RsMADS063	RsMADS063	RSG30630.t1	4e-11	6	26637.3	8.78	30	33	40.4	91.57	-0.687	230	MIKCC	AT4G37940.1	AGL21	372bits(954)	E-103	0.81	0.85	MGRGKIVIQRIDDSTSRQVTFSKRRKGLIKKAKELAILCDAEVGLIIFSSTGKLYDFASSSMKFVIDRYNKSKIEQQQLLNPASEVKREAAVLRQELHVLQENHRQIMGEQLNGLSVNELNNLENQLEISLRGIRMKKEQMMNHEIQELSQKVTIRYRNLIHQENLELSRKVQRIHQENVELYNKAYTANTNGFIHCELAVADDESHNQIRLQLSQPDHSDYETPPRASQ	atgggaagagggaagattgtgatccaaaggatcgatgattctaccagtagacaagtcactttctccaaacgaagaaaaggtcttatcaagaaagccaaagagctagcaattctctgtgacgccgaggtcggtctcatcatcttctctagcaccggaaagctctatgactttgccagctccagcatgaagtttgttattgatagatacaacaagagcaagatcgaacaacaacaactactgaaccccgcatcagaagtcaagagagaagctgcggttctaaggcaagaattgcatgttttgcaagaaaaccatagacaaattatgggggaacaactaaatggtttgagcgtcaacgagctaaacaatcttgagaatcaacttgagataagcttgcgtgga…
RsMADS064	RsMADS064	RSG13912.t1	4e-11	6	21909.1	7.8	28	29	46.87	107.36	-0.335	197	MIKCC	AT5G10140.1	FLC	195bits(495)	2e-50	0.59	0.64	MGRKKLEIKRIENKSSRQVTFSKRRSGLIEKARQLSVLCDASVALLVVSSSGKLYSFSSGDNLVRILDRYGKQHADDLKALQDLQSKSLSYGSHNELLELVESKLVESNVGVSVDTLVQLEGHLETALSLTRARKTELMLKLVDSLKEKEKLLEEENKVLASQMEKNNLAGAEADNMEMSRAQISDINLPVTLPLLN	atgggaagaaaaaaactagaaatcaaacgaattgagaacaaaagtagccgacaagttaccttctccaaacgacgcagtggtctcattgagaaagctcgtcagctttctgttctctgcgatgcatccgttgctcttctcgttgtctcctcctccggcaagctctacagcttctcctccggcgataaccttgtcaggatccttgatcgatatggaaaacaacatgctgatgatcttaaagccttgcaggatcttcagtcaaaatctctgagctatggttcacacaatgagttactcgaacttgtggaaagcaagcttgtggaatcaaacgttggtgtaagcgtggacaccctcgttcagctggagggtcaccttgagactgccctatctctaactagagct…
RsMADS065	RsMADS065	RSG03965.t1	4e-11	7	24885.3	6.78	35	35	52.84	87.83	-0.557	221	MIKCC	AT4G24540.1	AGL24	350bits(899)	3e-97	0.81	0.86	MAREKIRIKKIDNLTARQVTFSKRRRGIIKKAGELSILCDADVALIIFSATGKLFEFSSSSMRDILGRYNLHASNINKMMGPPSPYHQLENCNLSRLSKEVEDKTKQLRQLRGDDLEGLNLEELQRLEKSLESGLSRVSEKKGECVMSQISSLEKRGSELVDENRRLREQLVTLEMAKTMALKEAVETESATTNVSSYDSGAPLEDDFSDTSLKLGLPSWE	atggcgagagagaagataagaattaagaagatagataacctaacagcgagacaagttactttctctaagagaagaaggggaatcatcaagaaagccggtgaactttcgattctttgcgatgctgatgttgctctcatcatcttctctgccactggaaagctcttcgagttctctagctcaagtatgagagacatattgggaaggtataatcttcatgcaagtaacatcaacaaaatgatgggtccaccttctccatatcaccagctagagaattgtaacctctcccgactaagtaaggaagtggaagacaaaaccaagcagctaagacaattgagaggagatgatcttgaaggattgaacttagaagagttgcagcggctggagaaatcgcttgaatcc…
RsMADS066	RsMADS066	RSG31255.t1	5e-11	0	19481.6	10	17	28	37.9	76.43	-0.51	171	Mα	AT2G24840.1	AGL61	257bits(656)	3e-69	0.76	0.87	MGRQRIPMVRIKKETHRQVTFSKRRAGLFKKASELCTLCGAEVGIIVYSPAKKPFSFGHPSVESVLDRYLSRNNLSIAQEQKPQGNTAASSVLNMELTQIVSQLEEAKKKGQATAEMRKANAVRWSMTNWWERPVEEMNMAQLREMKSALEELWKIVVSETNTAQRVGLRM	atgggacggcagagaatcccgatggtaaggatcaagaaagagacccaccggcaagtcacattctcaaaacgtagagccggtctattcaagaaagccagcgagctttgcacattgtgcggcgcagaggttgggatcatcgtgtattctccagccaaaaagcctttctctttcggccatcccagcgtcgaatccgtattggaccgttatttgtcccgcaacaatttgtccatagcgcaggagcagaaaccgcagggaaacactgcagcgagcagcgtgctgaacatggagctgacgcagatcgtgagccagttagaggaagcaaagaagaagggtcaagccacggcagaaatgagaaaagcgaatgcggtgaggtggtcgatgacaaattggtgggaaagg…
RsMADS067	RsMADS067	RSG27855.t1	8e-11	7	29096	9.2	31	38	62.9	78.99	-0.918	247	MIKCC	AT1G26310.1	CAL	398bits(1023)	E-111	0.81	0.87	MKRIENKINRQVTFSKRRAGLLKKAHEISVLCDAEVSLIVFSHKGKLFEYSSESCMEKVLERYERYSYAEKQLKAPDSHVNAKTNWSMEYSRLKAKIELLERNQRHYLGEDLESISIKELQNLEQQLDTSLKHIRSRKNQLMHESLNHLQRKEKEIQEENSMLAKQIKERESILRTHQNQSDQQNRSHHVPPQPQPQLHPYMISHQASPFLNMGGLYQREDPTAVRRNSLDLTLNPIYNCNLGYFAA	atgaagaggatagagaacaagatcaatagacaagtgacattctcgaaaagaagagctggtcttttaaagaaagcacatgagatctcggttctttgtgatgctgaggtttcccttattgtcttctcccataaggggaaactgttcgagtactcgtctgaatcttgcatggagaaggtactggaacgctacgagaggtactcttacgccgagaaacagctaaaagctccagactcccacgtcaatgcaaaaacaaactggtcaatggaatatagcaggcttaaggctaagattgagcttttggagaggaaccaaaggcattatctgggagaagatttagaatcaatcagcataaaggagctacagaatctggagcaacagcttgacacttctcttaaacat…
RsMADS068	RsMADS068	RSG47573.t1	1e-10	7	30143.3	8.25	34	36	69.54	76.6	-0.887	256	MIKCC	AT1G69120.1	AP1	439bits(1130)	E-124	0.86	0.9	MGRGRVQLKMIENKINRQVTFSKRRAGLLKKAHEISVLCDAEVALVVFSHKGKLFEYSTDSCMEKILERYERYSYAERQLIAPESDVNTNWSMEYNRLKAKIEILERNQRHYLGEDLQAMSSKELQNLEQQLDTALKHIRSRKNQLMYDSINELQRKEKAIQEQNSLLSKQIKEREKILRAQQEQWDQQNHGHNMPPPPPPQQHQIQQPYMLSHQPSPFLNMGGLYQEEDPMTMRRNELDLSLEPVYNCNLGCFAA	atgggaaggggtagggttcaattgaagatgatagagaataagatcaataggcaagtgacattttcgaaaagaagagctggtcttctgaagaaagctcatgagatctctgttctgtgtgatgctgaagttgcccttgttgtcttctcccataaggggaaactctttgaatactccactgattcttgtatggagaagatacttgaacgttatgagaggtactcttacgcagagagacagcttattgcacctgagtccgacgtcaatacgaactggtcgatggagtataacaggcttaaggctaagattgagatattggagagaaaccagaggcactatcttggggaagacttgcaagcgatgagctctaaggagctccagaatctggagcagcagcttgac…
RsMADS069	RsMADS069	RSG36445.t1	1e-10	0	24050.7	9.53	23	35	36.77	70.23	-0.477	215	Mα	AT2G24840.1	AGL61	318bits(814)	2e-87	0.74	0.84	MTSKKKESMGRRRIPMVKIKKETHRQVTFSKRRAGLFKKASELCTLCGAEIGIIVYSPAKKPFSFGHPSVESVLDRYLSRNDLSLAKTKKPQGNTAGSCELNMVLTQTVSEVEEEKKKGQAMAETRKGNAARRLVTNWWEGPVDEMNVVQLQVMKCALEELRKLVVSETNTVPFKEVKEDVFGFLDTNKVTAPSYANMTSGLSNAYHFGYGNGCF	atgacgtcgaagaagaaagaaagcatgggaagacggaggattccgatggttaagataaagaaagagacccaccggcaagtcacattctcaaaacgtagagctggtctattcaagaaagctagcgagctttgcacattgtgtggtgcagagattgggatcatcgtgtattctccagccaaaaagcctttctctttcggccatcccagcgtcgaatccgtattggaccgttacttgtcccgaaacgatttgtccttagcgaagacgaagaaaccgcagggaaacactgcagggagctgcgagctgaatatggtgttgacgcagaccgtgagtgaggtagaggaagagaagaagaagggtcaagcgatggcagaaacgagaaaagggaatgcggcgaggcgg…
RsMADS070	RsMADS070	RSG26710.t1	1e-10	0	24632.1	8.54	31	34	48.26	70.97	-0.671	217	Mα	AT1G72350.1	AGL60	184bits(468)	3e-47	0.53	0.63	MENGEATPTPCLLSTGQQKPMPTIPNVARKQRKEKKVQNPKTTKGRQRIEIKEIKEENRRQVTFSKRRTGLFKKAAELSVLCGAQIGIITFSRCDRVYSFGNVGTLIEKYLRKSPVTLRSKFSDDVATGGGEEDGCMWWERAVESVPEEEMEEYVKGLSGLRENLWTRICELGGDPTVQMNAQAFPDLMAPVDWKMIDENLTIRNDQDQAGKWIYGL	atggagaacggagaagccacacctaccccttgcttgctctccacgggacaacaaaagcccatgccgacgatacctaacgtggcgaggaagcaacgaaaagagaagaaagtgcaaaaccctaaaaccacgaaaggccggcagaggatagagatcaaggagatcaaagaggagaaccgaaggcaagtgacgttttcgaaacgccgaacggggcttttcaaaaaagcggccgagctgagcgtcctctgcggcgcgcagatcggtatcataacgttttcgcgttgcgatagggtctactcgtttggcaacgtggggacactgatagaaaagtacctgcgcaagtctcccgtgacgttgaggtcgaagtttagtgatgacgtggcaaccggaggaggggaggag…
RsMADS071	RsMADS071	RSG23152.t1	1e-10	6	22723.2	8.95	30	34	51.57	92.65	-0.539	200	MIKCC	AT5G65070.1	MAF4	248bits(634)	1e-66	0.67	0.76	MGRRKMEIKRIENKSSRQVTFCKRRNGLMEKARQLSILCGSSVAVLIVSSTGKVYSSSSGDSMAKILKHYEVRHADELKTLDLKEKTRNYLSLKELLEPVQGKLEEANIDNISLESLISLEEQFKTALSLTRARKTELMMELVKTFQEKEKLLREENTILAGQLAKTGKENEFLETEGERAMLLDYNSGSNPPETLPLLK	atggggaggagaaaaatggagatcaaacgaattgagaacaaaagcagtcgacaagttactttctgtaaacgacgcaatggtctcatggagaaagctcgtcagctctcgattctctgtggatcctccgtagctgtcctcatcgtttcctctaccggaaaagtctatagctcttcctccggcgatagcatggccaagatcctcaagcattatgaagtacgacatgctgatgagcttaaaaccttggatcttaaagaaaaaactcggaattatctttcactcaaggagttactagaaccagtccaaggcaagcttgaagaagcgaacattgataatataagcttagagtctctaatatcccttgaagagcagttcaagactgctctgtctttaactagagct…
RsMADS072	RsMADS072	RSG50204.t1	2e-10	7	34845.8	4.96	45	29	64.4	74.63	-0.643	307	MIKC*	AT1G22130.1	AGL104	482bits(1240)	E-136	0.73	0.78	MGRVKLEIKRIENTTNRQVTFSKRRNGLIKKAYELSILCDIDIALIMFSPSDRLSLFSGKTRIEDVFTRFINLSNQERENALVFPDQDRRPDIQSKEELEQEVCRLQQQLHMAEEELRRYEPDPARFTSMEDYEVCEKQLLDTLTHVVQRRENLLSSHLSSYEASTMQQGIAGPFVNGVVEGWLPENGHNQSHLFDASAHSNQLRELSSAMYDPLLQGSSSSSNQNNISECHVTNHNGDMFSEWAQAYSSALFPSMNQLGGVGPSLEDMMPGQQSEIPAVTTTEAPQQAKLEVVDDYETKVPQRSSQ	atgggtcgggtgaaactggagatcaaaagaattgagaacacaacgaaccgacaagtaaccttctcaaaacgtagaaatggtttgattaagaaagcttacgaactgtcgattctctgtgacatcgacattgctcttatcatgttctctccttccgatcgtcttagcctcttttcaggcaaaactaggatcgaagatgttttcacaaggtttattaatctttctaaccaggaaagagagaatgctctagtctttcccgaccaggacagacgcccggacatccaaagcaaagaggaacttgagcaagaagtgtgtagattacaacaacaactccacatggcagaggaagagctaaggagatacgaaccagatccagcaagattcacaagcatggaggattat…
RsMADS073	RsMADS073	RSG37473.t1	2e-10	0	24281.5	7.56	32	33	52.35	63.62	-0.787	213	Mα	AT1G72350.1	AGL60	196bits(498)	9e-51	0.54	0.63	MEDGEASSTACFRFKEQKPMQNPKLTPKQRKETKQQNPKTTKGRQKIEIKEIKEENRRQVTFSKRRTGLFKKAAELSVLCGAQIGIITFSRCERIYAFGNVNTLIESYLRKTPVMLRSHYGGDVATGGADGDGKMWWEREVESVPEEEMDEYMKGLNVLRENLWARICEMGGDPTVQVNAQVCEDLLAPVNWKMTDENLTVRSDQGQAGYDGY	atggaggatggagaagcatcatccaccgcttgctttcgtttcaaggaacagaagcccatgcaaaaccctaagctgacgccgaagcaacgaaaagagacaaaacaacaaaaccctaaaaccaccaaaggtcgacagaagatagagatcaaggagatcaaagaagagaatcgaaggcaagtgacgttttcaaaacgccgaaccgggcttttcaaaaaagcggccgagctaagcgtcctctgcggcgcacagattggtatcataacgttttcacgttgcgaaaggatatacgcgttcggtaacgtgaacacactcatcgaaagttacttgcgtaagactccggtgatgctaaggtctcattacggcggcgatgtggcaaccggaggggcggacggagatggt…
RsMADS074	RsMADS074	RSG34909.t1	2e-10	0	6185.4	10.22	6	13	42.24	92.5	-0.252	54	MIKCC	AT2G45650.1	AGL6	103bits(258)	2e-23	0.92	0.96	MGRGRVEMKMIENKINRQVTFSKRKNGLLKKVYELSVLCDAEVALIVFSSRGKL	atgggaagagggagagtggagatgaagatgatagagaacaaaatcaatagacaagtgaccttctcaaaaagaaaaaacgggttgttaaagaaagtttatgagctctctgttctctgcgatgctgaagttgctctcatcgtcttctctagccgcggcaagctctag
RsMADS075	RsMADS075	RSG30145.t1	2e-10	16	62568.2	6.26	56	48	48.1	77.18	-0.605	547	MIKC*	AT1G77980.1	AGL66	407bits(1045)	E-113	0.72	0.76	MGRVKLEIKRIENNTNRQVTFSKRRNGLIKKAYELSILCDIDIALLMFSPSDRLSLFSGKTRVEDVFTRFINLPDQERESALTFTDQSRRPDFQSKEYLLRTLQQLKTENDIALQLTKKYEPDPTRFTTMEEYETCEKQLIETLTHVTQRREHILSDQLSSYETSAMQHQNMGGPFVNDVAGGWLAENGPIQTQLFDASTNSAIYETLLQGSSSSSNQNNNMSECNVTNHNGDMFQEWAQAYTSTTGLNPSALFPPMQHQPQSHQHQTLHRQQQELDISHESWLRGNLLNVRSRSRIGMGQRIGQGNGIAHPTLSYSHEFPNHLQEIQQASSDAFGSLFPQHFHRFSDDNLPVITTNITETPLNRQQHCFCAHTLSTREPLLNNQYHNYYDLNQIVAVN…	atgggtcgggtgaaactagagataaagcgaatagagaacaacacgaatcgccaagttacgttctctaaacgacgaaatggtttgataaagaaagcttatgaattgtctattctttgcgacattgatattgctctcctcatgttttctccttctgatcgtcttagcctcttttccggcaaaacaagagttgaagacgttttcacaagatttatcaatcttcctgaccaagaacgagagagtgctctaacatttacagatcagagccgacgcccagatttccagagcaaagagtatctactgcggacgttgcagcaactcaagactgagaatgacattgctcttcaactcaccaagaagtacgaaccagatccaaccaggtttacaacaatggaagagtat…
RsMADS076	RsMADS076	RSG35764.t1	3e-10	8	31422.5	9.41	33	41	42.88	81.86	-0.549	280	MIKCC	AT2G22630.1	AGL17	243bits(621)	8e-65	0.61	0.69	MGRGKIVIQRIDDSTSRQVTFSKRRKGLIKKAKELAILCDAEVGLIIFSNTDKLYDFASSSLKSTIERFNKTRMEQQQLLNPASEVKVGCVVVVLAERGHNSKTRTALIAGNSSEQILTNEIKELTRKRNLVHHENLELSRKVQTIHQENVELHKKAYAVSVRNELGTRDIEDTADESHAQMARITNTQASEAAYIVLKLTAFNFASKHQTFTISRIFTEQERPPVPAFVIDVHFPQAKRPEVNTQGSAVAPSEDFKDSAISTKQQTWSSENGPKSGNKY	atggggagaggcaagattgtgatccagaggatcgatgattcgactagtaggcaagtcactttctccaaaagaagaaagggtctcataaagaaagctaaagaactcgcgattctctgcgatgcagaggtgggtctcatcattttctccaataccgacaagctctatgactttgccagctccagtttgaaatcgactatagaacgattcaacaagaccaggatggagcagcaacaactattgaaccctgcatcagaagttaaggtaggttgtgttgttgtagttttggcagagagaggccacaactctaagacaagaactgcactcattgcaggaaactcatcggaacagatactgaccaatgaaataaaagaactcaccagaaagaggaatcttgttcac…
RsMADS077	RsMADS077	RSG21934.t1	3e-10	6	23933.6	8.34	25	27	55.06	84.12	-0.411	211	MIKCC	AT1G71692.1	AGL12	373bits(957)	E-104	0.84	0.88	MARGKIQLKRIENPVHRQVTFCKRRTGLLKKAKELSVLCDAEIGVMIFSSQGKLFELATKGTMEGMIDKYMKCTNGGRGSSSATFTAQEQLQPPNLDPKGQVNELKQEIDMLQKGIRYMFGGGDGTMNLPELLLLEKHLEYWISHIRSAKMEIMLQEIQSLRNSEGVLKNANKYLLEKIEENNNSVLDANFTTVETNYSYPLTMASEIFQF	atggctcgtggaaagattcagctgaagaggatcgagaaccctgttcacagacaagtgacgttttgcaagaggagaaccggtcttctcaagaaggcaaaggagctctctgttctctgcgacgctgagatcggcgttatgattttctcttcccagggcaagctattcgagctcgctacaaaaggaacaatggaaggaatgattgataagtacatgaagtgtactaatggtggtcgtggttcttcttctgctacttttactgctcaagaacaacttcaacctccaaatcttgatccaaaaggtcaggtcaatgagcttaagcaagagattgatatgcttcagaaaggaataaggtatatgtttggaggaggagacgggacgatgaatcttccagaacttctt…
RsMADS078	RsMADS078	RSG03314.t1	3e-10	5	23421.1	9.05	28	33	48.31	86.5	-0.613	203	MIKCC	AT5G20240.1	PI	395bits(1015)	E-110	0.92	0.96	MGRGKIEIKRIENANNRVVTFSKRRNGLVKKAKEITVLCDAKVALIVFASNGKMTDYCCPSMDLGAMLDQYQKLSGKKLWDAKHESLSNEIDRIKKENDNLQLELRHLKGEDIQSLNLKNLMAVEHAIEHGLDKMEYLMTKRRNEKMLAEENRQLSFQLQQQEMAIASNARGMMMRDHDGQFGYRVQPIQPNLQEKIMSLVID	atgggtagagggaagatagagataaagaggatagaaaacgcaaacaacagagtggtgacgttctcaaagaggaggaatgggttggtgaagaaggccaaagagatcactgttctttgcgatgcaaaagttgctctcatagtctttgcaagtaatggtaagatgactgattattgttgtccttccatggatcttggtgctatgctggaccaataccagaagttatctggcaaaaaactatgggatgctaagcatgagagcctcagcaatgagattgataggatcaagaaagagaatgataacttgcaacttgagctcaggcacttgaagggggaagatatacagtctctcaacttaaaaaacctgatggccgtagagcatgccattgaacacggcctagac…
RsMADS079	RsMADS079	RSG54545.t1	4e-10	1	10960.8	9.38	12	18	42.73	87.55	-0.38	98	MIKCC	AT5G20240.1	PI	177bits(448)	2e-45	0.96	0.97	MGRGKIEIKRIENVNNRVVTFSKRRNGLVKKAKEITVLCDAKVALIVFASNGKMTDYCCPSMDLGAMLDQYQKLSGKKLWDAKHEKAPESSSLDTDLL	atgggaagggggaagatagagataaagaggatagagaacgtaaacaacagagtggtgacgttctcaaagaggaggaatgggttggttaagaaggcgaaagagatcacagttctctgtgatgcaaaagttgctctcatagtctttgcaagtaatggtaagatgactgattattgttgtccttccatggatcttggtgctatgttggaccaataccagaagctatctggcaagaaactatgggatgctaagcatgagaaggcccctgaatcttcaagcctagatacagatctactctag
RsMADS080	RsMADS080	RSG13871.t1	4e-10	5	28393	6.6	34	32	66.5	82.12	-0.959	241	MIKCC	AT5G23260.2	TT16	371bits(953)	E-103	0.75	0.83	MGRGKIEIKRIENRTSRQVTFSKRRSGLIKKTHELSVLCDAHIGLIVFSATGKLTEYCSEPSKMPQLIDRYLQTNGLRLPDPNDGQEELCQEIEVLRRETCKLELRLRPYQGHGLASIPPHELDRLEQQLEHSVLKVRERKNELLQQQLENLSRKRRMLEDDNNNMYRWLHEHRTAMEFQQAGIETKPGEYQQFLEQVQYYNDHHHQQQQPNSVLQLATLPSEIDPNYHLQLAQPNLQNDN	atgggaagagggaagatcgagataaagaggatagagaatcggacatcaaggcaagtgaccttctccaagaggcgaagtggtcttatcaagaagactcatgagctctctgttctctgcgatgctcacatcggtctcatcgtcttctccgcaaccggaaagctcaccgagtactgctccgaaccttccaagatgcctcagctcattgaccgatacttgcagaccaacggcttgcgacttcctgaccctaatgacggccaggaggaactatgccaagagattgaagtactacgaagagagacatgtaagcttgagctccgtctgcgtccataccagggacatggcttagcctctatccctccacacgagctcgatcgactagagcaacagctcgagcattct…
RsMADS081	RsMADS081	RSG17922.t1	5e-10	6	24143.1	9.51	30	40	46.01	95.69	-0.412	211	MIKCC	AT5G65070.1	MAF4	271bits(693)	2e-73	0.67	0.78	MGRRKVEIKRMENKSSRQVTFCKRRNGLMKKARQLSILCESSVAILIVSSTGKLYSSSAGDSMANILKRYEIQHADELKTVDLAEKNRDYLSHKELLEIVQCKLEEAKSGNISVEFLISLEEQFKSALSVTRARKAELMMELVKTLQEKVNARVLFAVLATEKVLREEKKVLATQLTKMEKNRFLEAEDERAMSLAKDFRNNTPETLSLLK	atgggaaggagaaaagtggagatcaaacgaatggagaacaaaagcagtcgacaagtcactttttgtaaacgacgcaatggtctcatgaagaaagctcgtcagctctcaattctctgtgaatcctccgtcgctattctcatagtttcctccaccgggaagctctatagctcctccgccggggatagcatggccaatattctcaaacgttatgaaatacaacatgctgatgaacttaaaacggtggatttagcagaaaaaaatcgagattatctctcccataaagagttgctagaaatagttcaatgcaagcttgaagaagcgaaaagtggtaacataagtgtagagttcctaatttccctggaagagcaattcaagagtgctctgtctgtaactagagct…
RsMADS082	RsMADS082	RSG48208.t1	9e-10	0	23337.9	8.91	29	33	54.37	77.52	-0.527	206	Mα	AT1G17310.1	AGL100	209bits(531)	1e-54	0.57	0.68	MEEVRETLPTTFLKPNDQFQSPILLVTQTKKELTTTRTPKTSRGRQKIEIKEITEDSKRHVTFSKRRRGLFKKAAELSVLTGAKIAVVTFSKCGRIYSFGQVDSLMDKYLPKIPVNLEVCSGDDSAEEEGRPLWKRPVESVPEEELEEYIMAMSVLRDKIGKKINDMGSIVPAWPINMMGWKPQMDIQSMGDVTDGVTRCRLGQNG	atggaagaagtaagagaaactttacctactacttttttgaaacctaatgatcaatttcaaagccctatcttgttggttactcaaaccaaaaaggagttgacaacaacacgaacccctaaaaccagtcgaggtcgacagaagatagagatcaaagagatcacagaagacagcaagagacatgtaacgttttcgaaacgacgccgtgggcttttcaagaaagccgccgagttgagcgttttgaccggtgcaaaaatcgccgtggtcacgttctctaaatgcggtaggatctacagctttggccaggtggactcgttgatggacaaatatcttcccaagattccagtgaacttagaggtatgttcaggtgatgattcagcggaggaggaagggaggccgttg…
RsMADS083	RsMADS083	RSG23495.t1	2e-09	0	20854.4	5.33	33	29	50.09	62.76	-0.888	185	Mα	AT3G66656.1	AGL91	196bits(497)	1e-50	0.56	0.68	MGRRKIKMEKVQDTNTKQVTFSKRRLGLFKKAGELATLCNAEVGIMVFSPGNKPYPYGSPSFELVAERYNNESEDPDSGDSDSGETSGDGRANRERQGKRICNRLNSIMGQVEAEKKRGEDLVYQLETAGEAKFDKPIEELSLEELKEYEAKMMDMHDQIESNIARMETSSTLVIMSKNARNSLE	atgggtaggagaaagattaagatggagaaagtgcaagacacaaacacaaagcaagtcacgttttcgaaacgtagacttggtttgttcaagaaagctggtgagctcgcgactctgtgcaacgctgaggtaggtatcatggtcttctctcctggaaacaaaccttacccgtacgggagtccgagttttgagttggttgcagaacgttacaacaacgaatcagaagacccagacagcggggactcagacagcggtgaaacatcaggcgatggtagagctaacagagaaagacaaggtaagaggatatgcaatcgtctcaactcgatcatgggacaagttgaagctgagaagaaacgaggcgaagatcttgtgtatcagcttgaaactgctggagaagcgaag…
RsMADS084	RsMADS084	RSG41600.t1	4e-09	10	42522.9	6.14	42	37	54.29	80.21	-0.586	377	MIKC*	AT2G03060.2	AGL30	447bits(1150)	E-126	0.62	0.69	MGRVKLKIKKIENSAGRQATFAKRKNGILKKASELSVLCDVDLVLLMFSPAGKPSLCRASRSGVEEVIAKFSQVTPDERAKRKIEALEDLSTQARILQDRISEIHGRLRNPTTEDLSTQARILQDRISEIHGRLRFWTEPDKINNVEDLGQLEISIRQSLDQLRAHKEHFGQQQQHAMQIENANFVKDWSTSLLQDGIQIPLEQQLQSMPWILNNNTTNVVTEEHNSMPQREVECSASSSFGSYPGYFGTGKSPEITISGQETSLLDELTNGHLKPQQQFTDNNIIPYIPSLQNDLNHHQTLPLPLPLPLHPPPVFNFPMNQREYHMNGFFEAPPPGASAYNNITNQARFGSSNSSSLPCSISMLDEYLFSQMQQPN	atgggaagggtgaaactgaagataaagaagatagagaactcagcagggcggcaagcaacgtttgctaaaaggaaaaatggaatcttgaaaaaggctagcgagctttctgttctctgcgacgttgatcttgttcttcttatgttctctcctgctggtaaaccttccttatgtcgcgcttctcgaagtggcgttgaagaggtgattgcaaagttttctcaagtaacaccggatgaaagagcaaaaaggaagatcgaggctcttgaagacttgagtactcaagcaaggattctgcaagatagaatttctgaaatacatggaagattacgtaatccaacaacagaggacttgagtactcaagcaaggattctgcaagatagaatttctgaaatacatggaaga…
RsMADS085	RsMADS085	RSG17925.t1	1e-08	1	7508.7	10.14	6	13	82.44	92.99	-0.239	67	MIKCC	AT5G65070.3	MAF4	108bits(269)	1e-24	0.8	0.96	MGRRKVEIKRIESKSSQQVTFCKRRNGLIEKARQLSVLCESSVAILMVSSTGKLYSSSFGDRSDLLV	atgggaagaagaaaagtggagatcaaacgaattgagagcaaaagcagtcaacaagtcactttctgtaaacgccgcaatggtctcatagagaaagctcgtcagctctcagttctttgtgaatcatcagtggccattctaatggtttcctccaccggaaaactctatagctcctcctttggcgatagatctgatcttcttgtttga
RsMADS086	RsMADS086	RSG29103.t1	4e-08	12	47009	7.17	41	41	50.31	75.72	-0.619	416	MIKC*	AT2G03060.2	AGL30	488bits(1257)	E-138	0.66	0.72	MQKLGVRRAAWRFVGLKFELKYSIEDGSSPSYTSASLVMVRMGRVKLKIKKLENTNGRQATFAKRKNGILKKANELSILCDIDLILLMFSPAGKASLCCGHRSSIEEVIAKFSQVTPEERTKKKVESLETLKKTFLKLDHNVNIRELIASSNSTTEDLSTQASVLQARISEIHGRLSYWTELDKINNVDHLGQLEISIRQSLDQLRAHKEHLGQQQQQQQAMQIENANFVKDWSICSLQDGIEIPLEQQLQSMSWILNSNNTTNIVTEEHNPIPQREVECSASSSFGSYPGFLDELTTTTNGDIKPQINMQQPFTNNNMISYNPNIQNDVKPHHQTYPPPPLPHPPVFNFPMNQRDYHMNGFFEAPPPPPGTSAYNNNNNNNNNNSQARFGSSSSSLPC…	atgcagaagcttggagtaagacgagctgcatggagatttgtgggtttgaagtttgaactaaaatatagtatcgaagatgggtcgtcgccctcttatacatcagcatcgctcgttatggtcaggatgggaagggtaaaattgaagataaagaagttagagaatacaaacggacgccaagcaacgtttgctaaaaggaaaaatgggatcttgaaaaaggctaatgagctttccattctctgtgacattgatcttattcttcttatgttctctcctgctggtaaagcttcactatgttgcggtcatagaagtagcattgaagaggtgattgctaagttttctcaagtaacaccggaggaaagaacaaaaaagaaggtcgagagtcttgaaaccttgaagaaa…
RsMADS087	RsMADS087	RSG22339.t1	6e-08	10	43621.9	6.06	46	37	54.66	64.3	-0.874	379	MIKC*	AT1G18750.1	AGL65	582bits(1500)	E-166	0.77	0.82	MGRVKLKIKRLESTGNRQVTYSKRKSGILKKAKELSILCDIDIVLLMFSPTGKPTVFHGEHSCIEEVISKFAQLTPQERTKRKLESLEALKKTFKKLDHDVNIHEFLGARNQTIEGLSNQVAISQAQLMECHRRLSCWTNIDRIENTEHLNLLEESLRKSIERIQFHKEHCRKNQLLPLECTTTQFHSGIQLPLPMEGNTSMQEAHSMSWLPNNDNQETILPGDPSFLPHREMDGLNPVYSNGFFESVKQEDQMCSNQGQQFEQLEQQQGNGCLGLQQIGEEFSYPTPFGTTLGMEEDQEKKIKSEMELNNMQQQQQQQQQQQDPSSMYNPTANNGGCFQNPHDQSMFGTDHHHYHYQHHQNWVPGSVFGQASYNQQPN	atgggtcgggttaagttgaagattaaacgacttgagagcacaggcaaccggcaagttacatactcgaagagaaaaagtgggatattaaagaaagccaaagagttatccattttgtgtgacattgacattgtccttcttatgttttctcctaccggaaagcctaccgttttccatggagagcacagttgcattgaagaggttatttctaagtttgcacaattaactccacaagaaaggacaaaaaggaaattggagagccttgaagcattgaagaagacttttaagaagctcgatcatgatgtaaatatacatgagtttttaggagcgaggaatcaaactattgagggtctaagtaaccaagtagcaatttcccaagctcagcttatggagtgtcatagg…
RsMADS088	RsMADS088	RSG44657.t1	3e-07	0	18062.5	5.84	23	20	41.81	72.86	-0.374	164	Mα	AT1G29962.1	AGL64	117bits(293)	4e-27	0.43	0.57	MVTFCKRKNGIYTKLSELSVLCGADVGFLIYSGSGKPFTFGSPSFDVVAQRFLHGNHHPGVTSGEGNSSLSSMIVDAHKKMKVDELCKNLNNLMEIKTDAEEEKLKMGEAAYPPSLPVKSTDEEEAKQLLRRYEEFYEELCEVAAAKIRGRYDASTSASFPPLG	atggtcacattttgcaagcgtaaaaacggaatttacactaagctcagtgagctctccgttctctgcggcgccgacgtcggatttctcatctactccggctcaggaaaaccgttcacgtttggcagcccttccttcgatgtcgttgcacagcggtttctccacggaaaccatcacccaggagtcaccagcggtgagggcaactcgtcgttgtcgtcgatgatcgtggatgctcataagaaaatgaaggtggacgagttatgcaaaaatctcaacaatcttatggagatcaaaacagatgcagaagaagagaaactgaagatgggtgaggctgcttatccaccgtcgttgcctgtgaagagtactgacgaagaagaggcgaaacagttgttgcggaggtac…
RsMADS089	RsMADS089	RSG39162.t1	3e-07	7	44010.1	6.77	48	47	45.94	85.1	-0.478	386	MIKC*	AT1G69540.1	AGL94	486bits(1250)	E-137	0.7	0.82	MGRVKLKIKKLDSINARQATYCKRKNGIMKKAKELSILCDIDVVLLMFSPAGKPSLCCGKHSIGEVIAKFAQLAPQERAKRKLDNLEALKKTFMKLDHDVNISEFLERSKPTIEVLSEQVRFLQTHLSEIHTRLSYWTEVEKVDSIDDLQQLENSVRQSLYQIRVHKENMLHHQQQQQQLMSNECKNELQSDIDLDFGIDIEQQLENFSWVRTDENMNAPIKEEDPNLQFYHTYKDLTCSASSSLESYSGLFGKSSDFKTPKVETGGNPGPLVDPNLQYSNLSFLNDPKLQQLAEWNLLGSPADYYVSQILEASYRPQFGGNWPSSETLNYPFTVFDDPLLSRVKQRFSSSFICFTVMLLHVLIVSDISKSAAAKPISSSGKNTKR	atgggccgagtgaagttaaagataaagaaactagatagcattaatgcacgacaagctacgtattgcaaaaggaaaaatgggataatgaaaaaggctaaagagttgtccatcttatgcgacatagatgttgtgcttctcatgttctctcccgcaggaaagccttcgctgtgctgcggaaaacacagcattggagaagtcattgctaagtttgctcaacttgctccgcaagaaagggcaaagaggaagttggataatcttgaagccttgaagaaaacatttatgaagcttgaccatgatgtaaatatatcggaatttctagaaagaagtaaaccaacaattgaggttctaagcgaacaagttaggtttctacaaacacacttatcagaaatacacacaaga…
RsMADS090	RsMADS090	RSG51271.t1	4e-07	0	19758.4	8.33	24	26	42.78	70.73	-0.501	178	Mα	AT1G29962.1	AGL64	130bits(327)	4e-31	0.45	0.56	MGGKKTKGKQKIDTMVTFSKRRNRIYTKLSELSILCGADVGFLIYSGSGKPFTFGSPSFDFVAQRFLHGNHPSGIINGEGYSSLSSKIVDAHKKVKVDELCKNLNNLMEIQADAEEEKLKMGEAAYAPSLPMKSTDEEEVKQLLRRYEEFYEELCEVAAAKIRGRYDASASSSFSPHG	atgggagggaaaaagacaaaaggaaaacaaaagatagatacaatggtcacattttctaagcgtagaaacagaatttacactaagctcagtgagctctccattctttgcggcgccgacgtcggatttctcatctactccggctcaggaaaaccgttcacgtttggcagcccttccttcgatttcgttgcacagcggtttctccacggaaaccatccctcaggaatcatcaacggcgagggctactcgtcgctgtcgtccaagatcgtagatgctcataagaaagtgaaggtggatgagttatgcaaaaacctaaacaatcttatggagatccaagcagatgcagaagaagagaaactgaagatgggtgaggctgcttatgcaccgtcgttgcctatgaag…
RsMADS091	RsMADS091	RSG07390.t1	1e-06	4	26183.9	8.45	26	29	45.59	79.96	-0.304	229		AT1G74170.1	AtRLP13	88.2bits(217)	5e-18	0.56	0.62	MFQEPRDSGGHDLDSSFHWYQFRFLDVLLGFEIGSRDSLVMVFNRQVTFCKRRNGLMEKARQFSILCRSSVAVLIVSSTGKFYSSYCEVTDFMKEEKKRKQREAVAEDLSERAFQSGSPESREGICEMKNMQELDLSRNKLVGQFPLCLTGLTGLRVLDLSSNQLNGKLPSTLGNLGSLSCFFQLLKTRQFGYGELLLLSASKDKTVWLWRVGSDECLHVFHHNNYGNF	atgtttcaagaaccaagagattctggtggccacgatctggattcaagctttcactggtaccaatttcgatttctcgacgtactcctcggatttgaaatcggttctagggattcgttggttatggtgttcaatagacaagttactttctgtaaacgacgtaatggtctcatggagaaagctcgtcagttttcgattctctgtagatcctctgtagctgtcctcatcgtttcctctaccggaaaattctatagctcctactgtgaagtgacagactttatgaaagaagagaagaagaggaagcagagggaagccgttgcagaggacttgtctgaaagagcctttcaaagcggaagccctgagtcgcgagaagggatttgtgaaatgaagaacatgcaagag…
RsMADS092	RsMADS092	RSG03378.t1	2e-06	6	29942.9	6.14	33	29	49.03	72.73	-0.491	267	MIKCC	AT1G24260.2	SEP3	127bits(319)	8e-30	0.78	0.79	MGRGRVELKRIENKINRQVTFAKRRNGVLKKAYELSVLCDAETQFMLDQLNDLQSKERMLNETNKSLRLRLADGYQMPFQLNPNQEEDVVDYGRHQPQQQAFFQPLEYEPIFQIGYHQGQQQDHGMGAGPKRSRLEGFLRSIGSCPEPPPLSSHPDFSPRSSSSLPGFADDDEKSAASVAFDGAYNSVGIRVAAAGYIGGSDALWICDFLHRLPLAALGSGSHRGSLCCWDRVYHFHGWEVHPLLPLDAASSFFIKEGDFXMEAVVK	atgggaagagggagagtagagttgaagaggatagagaacaagatcaataggcaagtgacgtttgcaaaaagaaggaatggtgttttgaagaaagcatacgagctttccgttctatgtgatgcagagacacagttcatgctcgaccagctcaatgatctccagagtaaggagcgcatgcttaatgagacaaataaatctctaaggctcaggttagctgatgggtatcagatgccattccaactcaacccgaaccaagaagaagatgttgttgactatgggcgtcatcaaccacaacaacaagcgttcttccagcctttggaatacgaacccatttttcaaatcgggtatcatcaggggcaacagcaagatcatggaatgggagcaggaccaaagagatca…
RsMADS093	RsMADS093	RSG23126.t1	3e-06	0	24556.2	9.39	25	34	65.82	77.18	-0.637	216	Mγ	AT5G26630.1	AGL35	226bits(575)	1e-59	0.55	0.71	MTRQKVKMAYIENESSRKATYKKRKNGILKKANELATLCGVPVGVIIDSAYDLSPEVWPSREEMDKVVSQWQRLPVMDRTKKMLNQQSYLQQRISKETETCKKLTKENKELEMKEVMFDCLSGKTSPSRIEISDLRGCGNVIEQYLKNLKRRIEILSKNDGASSSSVHAAATISAAMPIVEMGSSSTAFSDMIRQQQIQSNMNQTVRGLDLNQQQW	atgaccagacaaaaggtgaagatggcttacatcgaaaatgagtcgtcaaggaaagcaacatacaagaaaagaaagaatggtatcttgaagaaagccaacgagttagcaactctctgtggcgtcccggtcggtgtaatcatcgacagtgcgtacgacttgagcccggaggtgtggccatcgagagaagaaatggacaaggttgtgtcccagtggcagaggttgccggtgatggacaggaccaagaagatgctgaatcaacagtcttatcttcaacagaggatctccaaagaaactgagacatgtaagaaactgaccaaagagaacaaagagttggagatgaaagaggttatgtttgattgtcttagtggcaagacttcaccatctcgtattgagataagt…
RsMADS094	RsMADS094	RSG33006.t1	8e-06	0	19799.1	9.38	23	31	31.47	83.16	-0.478	171	Mα	AT3G04100.1	AGL57	155bits(392)	1e-38	0.48	0.63	MRLTKGKQKIEMKKVEAYADRMITFSKRKSGISKKINEIVSLCNVETIFLVFSESGKPYTFAYPSLKKALGGFENPLSHEPFASINVGPLVEAYKRQKIQVLMQRYVDLVKELEIQNEKEKILKKSEKENKEKMWWITPTEGLSVKEKMCRRQTFVDLHVSLSDMDGEGIF	atgagacttacaaagggaaagcaaaagatcgagatgaagaaggttgaagcctatgctgaccggatgattacgttctcgaaacgtaaatcaggaatctccaagaagatcaacgagatcgtttcactatgcaatgtagaaacgatttttttggttttctctgaatccggaaagccttacacattcgcatatccgtctttgaagaaagcattaggcgggttcgaaaaccctttgagccatgaaccgttcgcaagtatcaatgtgggaccactagtggaagcttataagagacagaagatccaggtcctcatgcaaaggtatgttgatctagtcaaggagcttgaaatacaaaacgagaaggaaaagattttgaaaaaatctgaaaaggaaaataaggagaaa…
RsMADS095	RsMADS095	RSG37600.t1	1e-05	0	34692.9	6.07	37	32	41.39	61.47	-0.837	300	Mγ	AT3G05860.1	AGL45	272bits(696)	2e-73	0.5	0.63	MTRKKLNISYITNDSMRKSTFNKRKKGFFKKIYELSVLCGIQACAVIYSPFSSTPEVWPSNSEVKKVVEKFEQIPDTEQEKKMVNHEGFLRQSITKTRENITKKIMDNTDMAMNETMFQFLRARGDMFQLSDKHRDDLCRHIDQYLKELYHHRKILNQSHLEHGESSSAANAMTQPAAIAEEGSSSLPNPDAFNSAKLVDTLWAPTSIISSSQKLELIDTFENNYPPAASDQQAYHQMMNPVNLDLNPNQYQQNFEGCPNSQDGIYNQNHQQEEWLVSQMMNNPNQVRFPMMDDNNHQQP	atgacgaggaagaagctaaacatatcttacatcaccaatgattcaatgagaaaatcaacattcaacaagaggaagaaaggttttttcaagaaaatctacgagctctccgttctctgtggaatccaagcgtgtgctgttatctacagtccgttcagctcaaccccggaagtgtggccatcgaactcagaagtgaagaaagtagtggagaagttcgagcagattccagataccgagcaagagaagaaaatggtgaaccatgaaggttttctcagacaaagcatcacaaaaacgagggagaatatcaccaagaagattatggataatacggacatggcgatgaatgagactatgttccaatttcttagggcgagaggggatatgtttcagctgagtgacaaa…
RsMADS096	RsMADS096	RSG06547.t1	1e-05	0	31315.6	8.43	32	36	42.24	58.9	-0.631	273	Mβ	AT5G55690.1	AGL47	407bits(1046)	E-114	0.71	0.81	MGRKMVKMARITNEKTRITTYRKRKECLFKKASEFSTLCGVNTCLIVYGPSRAGDERIDHPELWPKDERKVREIITKYRDTAPSSCTKTYSVQECLEKSKIKVEKEKYCPWDNKLDKCSLNELYAAFLTVCNKIQEASKRNQKFPDASNWSTHDQLGFIGYNQPCLEQHQLFPMSSVEQNGFSFLPFLNQMTSNTAEVATFSNVTEPEMTQAMFYGSCSDGQYVPMVHKTDYMEPVQWGLGNSVFNNVKPFADYPALRFGQVNDLESSGKTPM	atgggtaggaaaatggtaaagatggcgaggataacgaacgagaagacgagaataacgacttacaggaagaggaaggaatgtttgtttaagaaagccagtgagttctcaacactttgtggcgtcaacacatgtctgatcgtgtacggcccgagcagagcaggggacgagaggatcgaccaccccgagttatggcccaaggatgagagaaaagttagagagatcataaccaagtatagagacaccgccccgagcagctgcaccaagacttactctgtacaagaatgcttggagaaaagtaagatcaaggtggagaaagagaagtattgtccgtgggacaacaagctcgacaagtgttctttaaacgagctgtacgcggctttcttgacagtttgtaacaag…
RsMADS097	RsMADS097	RSG24998.t1	2e-05	0	34013.4	8.89	28	32	51.46	63.47	-0.716	300	Mγ	AT5G48670.1	AGL80	266bits(681)	1e-71	0.83	0.96	MTRKKVKLAFIANDSSRKATFKKRKKGLIKKVNELSTLCGINACAIIYSPYDTNPEVWPSNSGVQRIISDFRKLPEMDQNKKMVDQETFLRQRIAKASDNLKKQRKDNREMEMTEVMFQCLVGNMGMFNLNIMDLNDLGYMIDQYLKDVSRRIEILGSSGGMELGESSNAAAASPSETAGTLAIVPTATAAIQPHHHHQQQQQFRHHAAPHVGHYEQPLNLNLSHNQNQQQWFTEMMMNHPEQMNYAAEQMGFPFMNDNRHHHQQQQIPGESSSTPATNVSASSANPVTSSNPTNNIWFR	atgacaaggaagaaagtgaaacttgctttcattgccaacgattcttccagaaaagcaacctttaaaaagagaaagaaaggtttgatcaagaaagtgaacgagctttcaacactatgtggtatcaacgcatgtgccatcatctacagcccctacgacaccaatcctgaggtatggccctcaaactccggcgtgcaaagaatcatctcagacttccggaagttgccagagatggaccagaacaagaaaatggtggatcaagaaacctttctcagacaaagaatagccaaagcctccgacaatctgaagaagcagaggaaagacaatagggagatggagatgactgaagtcatgttccaatgtttggtcggaaacatggggatgtttaatctgaatattatg…
RsMADS098	RsMADS098	RSG38034.t1	3e-05	0	33934.4	8.72	35	40	49.58	61.13	-0.806	292	Mβ	AT5G58890.1	AGL82	353bits(906)	7e-98	0.61	0.73	MRVKRMDHDKVVDLQRIANDKTRMTTYKKRRACLYKKAGEFSTLCGVQTCLIVYGPTKATDEVISKPEIWPEDETKARDIIRRYRDTAPNSCRKEAHVETFVNDIGKAKETENHNNTRGIHNKNKYCCWEEKLDKCSQEQLRGIFDDVGNKLHEAVMRQNRNAIRAHNQAMESHYMSQYYAGHQQQQSLMFPYNNMSFPLFSSPHDDQIPMEPILVDNFADSVVNQGFMMSKGNEGTQFMQRQAPYHNLEAVVQRSASFNLNPFLGYQVPYNIPRLPGNQAEIWDFMAKKPI	atgagggtgaaaaggatggatcatgataaagtcgtggacctacaaaggatagcgaacgataaaacaaggatgaccacttacaagaagaggagagcctgtctttacaagaaggctggagagttctcaactctctgcggcgtccagacatgtctcatcgtctacgggcccaccaaagcgaccgatgaggtgatttccaaacctgagatatggccggaagacgagaccaaagccagagacatcatacgcaggtacagagacacagcccctaacagctgcaggaaagaagcccacgtcgagactttcgttaacgatataggtaaggcaaaagagacggagaatcataataatacgagagggatacataacaagaataagtattgctgttgggaggaaaagcta…
RsMADS099	RsMADS099	RSG40182.t1	7e-05	0	33182.6	9.2	26	32	48.33	67.93	-0.684	290	Mγ	AT5G48670.1	AGL80	310bits(793)	9e-85	0.63	0.74	MTRKKVKLAFIANDSSRKATYKKRKKGLMKKVNELSTLCGINACAILYSPYDSNPEVWPSNSGVQRIISEFRTLPEMDQNKKMVDQETFLRQRIAKASDNLKKQRKDNREMEMTEVMFQCLVGNMGMFNLNIMDLNDLGYLIDQYLKDVNRRIEILGNSRMELGESSNNVVAEASGTLAVVEAATAPAATIQQQQQFHQHVGLYEQPLNLNLNHSHEQQQQQWFMHRMNHPQQMSHAAAQMGFSFMNDNHHQQQQQRQIPGVFSTTPTTVSSSSINPVTSSNPTNNTWFR	atgacaaggaagaaggtgaaacttgctttcattgctaacgattcttctaggaaagcaacttataaaaaaagaaagaaaggtttgatgaagaaagtgaacgagctgtcgactctttgtggtatcaatgcatgcgccatcctctacagtccctacgactccaatccggaggtgtggccatcaaactccggagtgcaaaggataatttcagagtttcggacactgccggagatggaccagaacaagaaaatggtggatcaagaaacctttctcagacaaaggatagccaaagcctccgacaatttgaagaaacaaaggaaggacaatcgagagatggaaatgaccgaagtcatgttccaatgtttggtcgggaacatggggatgtttaatctgaatataatg…
RsMADS100	RsMADS100	RSG37601.t1	9e-05	1	36430.1	7.17	32	32	54.13	67.45	-0.606	326	Mγ	AT5G48670.1	AGL80	202bits(513)	4e-52	0.46	0.6	MTRKKVKLAFIDNNASRKATYKKRKRGLLKKVHEISTLCGINAGAIIYSPYDPTPEVWPSVAGMNQMIDAFRNLPEIDRHKNMVNQREFIQQRINKAENLLLKQKKDNREVNLTEAMYQSLQMGELVIQARGSSDPAIARDLNDLGYLVDQFINSLIRRILILEGGSDMEIGESSNAAAATAHDPSEPVRTLALVEGATAPATTVHGQQFYQPYAPYSLGFYEQARNQDQSMEMMNRPMHMGYAANQMGFPFMDNTHHYHHKPHWFLGDTSTAPQQQQLFPGESSTAPQPQQLFPGESSAAPPPATSGSDPSAATTPNPTNNIWFR	atgacgagaaagaaggtgaaacttgctttcatcgacaataacgcctcgagaaaagcaacctacaaaaaaagaaagagggggttgctcaaaaaagtgcatgagatatccactttatgtggtattaatgctggggctatcatttacagtccctacgatcctacccctgaggtatggccctctgttgctggtatgaaccaaatgattgatgctttccggaatttgccggagatagaccgccacaagaatatggtcaatcagcgggagtttatccagcagagaataaacaaagccgaaaacctcctgcttaagcagaagaaggacaatagggaggttaacctcacggaggccatgtatcaatctctccagatgggagagttggttattcaagccaggggtagt…
RsMADS101	RsMADS101	RSG28831.t1	9e-05	0	24741.7	8.87	29	33	48.31	76.93	-0.388	218	Mγ	AT5G26630.1	AGL35	169bits(428)	1e-42	0.45	0.62	MARNRVRMAYIENDNSRKATFRKRKGGIMKKALELSTLCDVPVAVFVQSEYKPVPEVFPASREAMGNVLAKWDMLSLVDKTKRMVNQEKFLQQRIDKATEGIKKVDKENKELAMKEVMFDCLSEKTAPCFLVKDDLPELAGVIDHYIKRLNRRMQILTMNDASSSSSVIPPAVATAVAMPRAEMGFYSTGFNGMIQENMNVMTNVKDFDLNQAQDEYP	atggcgagaaacagggtgaggatggcttacatagagaatgataactcaaggaaggcaacattcaggaaaagaaaaggaggtatcatgaagaaagccttggagttatcaactctctgtgacgtcccagtggccgtattcgtccagagcgagtacaagccggtccctgaggtgttccctgcatcgagagaagctatgggaaacgttctggccaaatgggatatgctgtcgctcgttgacaagaccaagaggatggtgaaccaagagaagtttctccagcagaggatcgacaaagctactgagggtatcaagaaggttgacaaggagaacaaagagttggcgatgaaggaggtcatgtttgattgtcttagcgaaaaaactgcaccatgttttcttgttaag…
RsMADS102	RsMADS102	RSG27672.t1	9e-05	1	17591.2	9.23	25	30	60.33	82.42	-0.846	149	Mα	AT1G47760.1	AGL102	102bits(254)	1e-22	0.41	0.57	MGRKKLEIKFIQDRLTRQKTELKRRIGIFSKADALAKLCNVQVAVLLMSSNGRPYVFGSPCFNSVIERHKNPNQQRSETSPPLQTRIIESRAKLDELKEELKHQKEHENVLKKRNEETLEIYDISDLTLEEFVTFKEKLEEFSRDDMKR	atgggtcgtaaaaaattagagataaaattcattcaagatcgcctcacaagacaaaaaactgaattaaaacgccgaattggtatatttagcaaagctgatgcacttgcaaaactttgtaatgttcaagttgctgttttgctcatgtcttccaatgggcgaccctatgtgtttggaagtccatgcttcaactctgtgattgaacgtcataagaaccctaatcaacagagatcagaaacatctccgcccttgcaaactaggattatcgagagtcgtgccaaactcgatgaactcaaagaagaactaaaacatcagaaagagcatgagaatgttttaaagaagagaaacgaagagactcttgaaatatacgatatatcagatctgacattggaggaattcgtt…
RsMADS103	RsMADS103	RSG19369.t1	0.0001	0	21204.8	5.73	36	32	37.78	62.03	-0.987	187	Mα	AT3G04100.1	AGL57	143bits(361)	5e-35	0.44	0.56	MKNTKGKQKIEMREVEDYEDRMTTFSKRKAGISKKLNEIVAQCDVEAALLVFSQAGKPHTFTHPSMEVAVGRVKSHLRNELSGKDDTNTAGSLVEAYKRQKNEELKKCFVDLAKELEMEEEKEKQLRESKSEKKLEEKWWNDEGSSVEELKQMHQNFVELNVSLCGSASQEKDGDGSSSDLAGRGYP	atgaaaaacacaaagggaaagcaaaagatcgagatgagggaggtggaggactatgaagacagaatgactacgttttcgaaacgtaaagctgggatttcaaagaagctgaacgagatcgttgcgcaatgcgatgtggaagcagctttgttggttttctctcaggccggaaagcctcacacattcacacatccgtctatggaagttgctgttggtcgagtgaagagccatttgagaaatgaactatccgggaaagacgacaccaatactgctggttcactggtggaagcttataagaggcaaaagaacgaagagcttaagaaatgctttgttgatttggctaaggagttagagatggaagaggagaaagaaaaacaattgagggaatcaaaaagtgaaaag…
RsMADS104	RsMADS104	RSG11481.t1	0.0001	0	49633.5	4.47	77	42	43.15	73.5	-0.585	452	Mα	AT5G49420.1	AGL84	179bits(454)	3e-45	0.47	0.59	MGGLKRKIPTDEKIEKKESKSVAFSKRRRGLYSKASQLCVLSRAQVAILATPPCSKSNVSFFSFGHSSVDSVVSAFLKNQYPREDHLGSEFWWEDERLAESEDPTELSEAVDSISRMMQNLKGLRSKALANREDAKKKKKEVVRDQSQTLNLQSTCASSSCIHEDPPENLPGLVKKIKEEDQKVAVSDKNNNNKELDGNQTLGFQSSFASICIQDVSPENVEGVVNSSEQKDQIVVSSDSVNNNGLLGNLDGFDQVLSLDDDFIDFQGLVENCKEEDHLVDENKNVIKHGTHQDLDGNQTTGFQSSAASLCTQDVSPESLEGSEHKDQILASSDSNNGLLGNMDGFNQVLSFADDDFIDFEMDSEGLITTNFDMSVASTNGYSCTGSGSEDGAMMVIPS…	atgggaggcttgaagaggaagataccgactgatgagaagatagagaagaaagaatcaaaatcggtagctttctccaagcgccgtagaggtctttacagcaaagcatcacagctttgtgttctctcccgtgctcaagttgctatcttagcaactccgccttgttccaaatccaacgtctccttcttctctttcggccactcttccgttgatagcgtcgtctctgctttccttaagaatcagtatcctcgggaagatcatctagggtcagagttttggtgggaagatgagcgtcttgccgagtcagaggatcccacggagttgagtgaggcggtggactctatttcgaggatgatgcagaatctaaaagggttacgttcaaaggccttagcaaatcgtgag…
RsMADS105	RsMADS105	RSG56450.t1	0.0003	1	15722.2	10.15	13	25	55.4	90.44	-0.552	137	Mγ	AT5G48670.1	AGL80	82bits(201)	1e-16	0.38	0.52	MTRRKVKLAFIVNNSSRKTTLQKRRRGLLKKAHEIFTLCGINAGAIVYSPYDPTLRFNQQEFFQQRITKADKFLLKKKKDNREVNLTEDMYQFLHIGHLTIPAGGHNKPALAKDLNSLNRRIQILEGGSDVEIGESL	atgacgagaaggaaggtgaaacttgctttcatcgtcaataactcctcgagaaaaacaaccctacaaaaaaggaggaggggcttgctcaaaaaagcacatgagatattcacactatgtgggattaatgccggagctatcgtttacagtccctacgatcctaccctgagattcaatcaacaggagtttttccaacagaggataaccaaagccgataaatttctgcttaagaagaagaaggacaacagggaggttaacctcacagaagatatgtatcaatttcttcatattggacatttaactattccagccgggggtcacaataaacctgctcttgccaaggatcttaacagtcttaatcgcaggattcagattttagaaggaggctcggatgtggagatc…
RsMADS106	RsMADS106	RSG08149.t1	0.0003	0	18915.1	9.66	25	34	41.3	92.04	-0.57	162	Mγ	AT1G22590.2	AGL87	221bits(564)	1e-58	0.67	0.79	MGRRKVTHQLISDNSTRRVTFRKRKHGLLKKLNELTILCGLRACAIIYSDYEEGPEVWPNRKEVRVLLNRFRELPVEKQTKFMMDQKDLMTRMIQDAKKRLEKEQMHSRVMELGLRASSTDINDGDYSEDLIKAADVVEKKIKVIRERIKAVESGAAIVMIE	atgggcagaagaaaggtaacacaccaattgatttctgacaactccactcgccgagttacgttcagaaaacgcaaacatggtctgttgaagaagctcaatgagttaaccattctttgcggcttacgcgcttgtgccatcatctacagcgactacgaggaaggccctgaggtctggccaaaccgcaaagaggttcgtgttcttctcaaccggttcagggaactcccggtagagaaacagaccaagttcatgatggaccaaaaagatctgatgacaagaatgatccaagacgcaaagaagaggttggagaaagagcagatgcatagccgtgtgatggaacttgggttaagagcttcgtctactgatataaacgatggtgattactcggaagatctgatcaaa…
RsMADS107	RsMADS107	RSG60596.t1	0.0004	0	13877.1	10.29	9	23	36.18	79.24	-0.629	118	Mγ	AT5G48670.1	AGL80	97.8bits(242)	1e-21	0.47	0.63	MTRRKVKLAFIVNNSSRKTTFKKRKRGLIKKAHEIFTLCGINVGAIIYSLYNHTPEVRPSVEGMNQVITTFRNLPEIDRHNNMFYQQEFVQQRITKADKLLLKKKKDNMEVNYSSWGS	atgacaagaaggaaggtgaaacttgctttcatcgtcaataactcctcgagaaaaacaaccttcaaaaaaaggaagaggggcttgatcaaaaaagcgcatgagatattcactttatgtgggattaatgtcggagctattatttacagtctctacaatcatacccctgaggtgaggccctccgttgagggcatgaaccaagtgattactacttttcggaacttgccggaaattgaccggcacaataatatgttctatcaacaggagtttgtccaacaaaggataaccaaagccgataaacttctgcttaagaagaagaaggacaacatggaggttaactattccagctgggggtcataa
RsMADS108	RsMADS108	RSG57866.t1	0.0004	0	15492	10	13	24	42.02	85.04	-0.617	133	Mγ	AT5G48670.1	AGL80	108bits(270)	1e-24	0.41	0.6	MTRRKVKLAFIVNNSSRKTTYKKRKRGLLKKAHEIFTLCGINAGAIIYSPYDPTPEVWPTVDGMNQLITTFPNLPEIDRHNNRLNQQEFVQQRITKADKLLFKKKKDNREVILTEDMYRFLQIGQLTIPAGES	atgacgagaaggaaggtgaaacttgctttcatcgtcaataactcctcgagaaaaacaacctacaaaaaaaggaagaggggcttgctcaaaaaagcgcatgagatattcactttatgtgggattaatgccggagctatcatttacagtccctacgatcctacccctgaggtgtggcccaccgttgatggtatgaaccaattgattactacttttccgaacttgccggaaattgaccggcacaataataggcttaatcaacaggagtttgtccaacagaggataaccaaagccgataaacttctgtttaagaagaagaaggacaacagggaggttatcctcacggaagatatgtatcgatttcttcagattggacagttaactattcctgccggggagtca…
RsMADS109	RsMADS109	RSG38447.t1	0.0004	0	20307.5	9.81	18	29	53.86	89.14	-0.558	175	Mγ	AT5G48670.1	AGL80	141bits(356)	2e-34	0.44	0.6	MKRRKVKLAFIINNSSRKTTYKKRRRGLLKKAHEIFTICGINAGAIIYSPYDPTPEVWPSVDGMNQVITTFRNLPEIDWHNYRFNQQEFVQQRITKADKLLLKKKKDNMEVNLTEDMYRFLHIGQLTIPAGGHNKPALARDLNDLGYLVGQYLKSLNRRIQILEGGSEVEMSESL	atgaagagaaggaaggtgaaacttgctttcatcatcaataactcctcgagaaaaacaacctacaaaaaaaggaggaggggcttgctcaaaaaagcgcatgagatattcactatatgtggaattaatgccggagctatcatttacagtccctacgatcctacccctgaggtgtggccctctgttgatggtatgaaccaagtgattactacttttcggaacttgccggaaattgactggcacaattataggttcaatcaacaggagtttgtccaacagaggataaccaaagccgataaacttctgcttaagaagaagaaggacaacatggaggttaacctcacggaagatatgtatcgatttcttcatattggacagttaactattccagccgggggtcat…
RsMADS110	RsMADS110	RSG60675.t1	0.0006	0	17467.1	9.86	17	27	37.09	85.13	-0.663	150	Mγ	AT5G48670.1	AGL80	124bits(311)	2e-29	0.45	0.62	MTRRKVKLAFIVNNSSRKTTFKKRKRGLLEKAHEIFTLCGINAGAIIYSPYDPTPEVWPSVDGMNQVITTFRNLPEIDRHNNRFNQQEFVHQRITKADKLLLKKKKDNREVNLTEEMYRFLQIGQLTIPAGSHNKPDLARDLKDLGYLVD	atgacgagaaggaaggtgaaacttgctttcatcgtcaataactcatcgagaaaaacaacctttaaaaaaaggaagaggggtttgctcgaaaaagcgcatgagatattcactttatgtgggattaatgccggagctatcatttacagtccctacgatcctacccctgaggtgtggccctccgttgatggtatgaaccaagtgattactacttttcggaacttgccggaaattgaccggcacaataataggttcaatcaacaggagtttgtccatcagaggataaccaaagccgataaacttctgcttaagaagaagaaggacaacagggaggttaacctcacggaagaaatgtatcgatttcttcagattggacagttaactattccagccgggagtcat…
RsMADS111	RsMADS111	RSG44398.t1	0.0006	1	47460.1	5.65	50	34	47.58	70.43	-0.692	415	Mγ	AT2G28700.1	AGL46	178bits(452)	5e-45	0.38	0.53	MTGKKLNLAYISNDSVRKRTLNKRKKGLLKKLDELKILCDVDMCAVIYSPYNSTPEVWPSNSEVHKVMEKFEKVPEEERTKRLVNHEEYLIQAITKVKSKIQRLTEDNNDKLMKELMFARLNEDMGDLAIDDSNRGILCEFIDGYLRKVYHHRNVALKDLHLETGESSSMAMAMDMPPIAMAEAGSSSFFNSPQQTNEFQPLVTLNYGPEHISSHGSQSLNVPTFNFSQQTNEVQPTISSNQGVEHVHYLGKNFMSAPIFNSPRLTNELQPLVTSNQGLEHNSSHGSQFLNVPTFKFSQQTNEVQPTISSNQGLEHVYSLGNNFMNAPIFNPPQQTNEIQQPIISSNQEANHVESLASDLFPFSNHGVNTQVMNQDEVHYPLNQQDWHDEEMMKHSQQA…	atgacggggaagaagctaaatctagcttacatttccaatgactcagtgaggaaaagaacactaaataaaaggaagaaaggacttctgaagaaacttgatgagctcaagattctctgtgatgttgatatgtgtgcggtcatctacagtccatacaactcaacaccagaggtatggccatcaaactcggaggtgcataaagtgatggagaagttcgagaaggtaccagaggaggagcggacaaagagattggttaaccacgaagagtatctcattcaggcaatcacaaaagtcaaaagtaagattcaaagattaactgaagataataatgacaaacttatgaaagagctcatgttcgctcgtcttaatgaggacatgggagatttggctatagatgatagt…
RsMADS112	RsMADS112	RSG34738.t1	0.0006	0	30225.4	5.24	42	30	44.8	76.93	-0.648	270	Mα	AT1G60920.1	AGL55	216bits(550)	1e-56	0.65	0.76	MGGLKRKIEIKFIEEKAVRSVTFTKRRNGLFRKAAELCLLSPATQIAILATPPATNSHADFYSFGHSSVDNVVSSLLHDQSHGDPTNQVESRRFGFWWEDEALERLENVDELRDATDAVSRMLNNLRLRLDAVRSNQRDGALVIHQEEVPKIRYTSNEKTNQITNSEGASGLVIHQDEVPEIRHTNNEKTNQITSSEGASGLVIHQDEVPQLCNTNTNKKNEETTTQIANSEGASGSGSSVQKEEDIQHIDGLGIDDFFTDFKFDPLFKF	atgggaggcctaaaacgtaaaatagagattaagtttatcgaagagaaagcagtaagatcagttacgtttaccaaacgacgtaacggtctcttccgcaaagctgctgagctatgtcttctctctcccgccactcagatagcaatcttagccactcctcctgccaccaattctcacgctgatttctactcctttggccattcctctgtcgacaacgttgtctcttctctactccacgaccagtctcatggtgatccgacaaaccaagtagagagcagaaggtttggtttctggtgggaagatgaagccttggaaagactggagaacgtcgacgagttgagagatgcgaccgatgcggtttccaggatgttgaacaatttaaggttacgattagatgccgtg…
RsMADS113	RsMADS113	RSG30621.t1	0.0006	0	36577.9	9.08	37	45	45.22	67.35	-0.678	317	Mγ	AT2G40210.1	AGL48	237bits(605)	8e-63	0.47	0.65	MTKKIKLALMANENLRALSLKKRRSGLVKKVKELTILCDVKACLIMFSPKEAVPMVWPSAEAARNLLNDFNALPDFLKKKNETTLESYLKEKTWKVHENLRKTQKENMEGKIDQLMVQLNCFRSRKVDDLDVKEIYSLISFSKDGIMHLRKKVGSVQHCPLRDPPVYPFGEQVKEFRTTTGGGQEHERARKTFEEVNMASIGASKEKQSYYLMDEWTFPSLKPPSPRTHQQIMMNMASYISNLDPRCYQSYHPYQGSSSNGDYSLEMEPAFPPMLAFPDFVGPVSHPYPFDFMSHEERSNINNNNNANNGFVQRHQQ	atgacaaagaagataaaacttgcgttgatggcaaatgaaaacttaagagcattatccttgaagaaaaggaggtccgggttagtgaaaaaggtaaaagaactaacaatattatgtgatgtaaaagcttgtttgatcatgttctcccctaaagaggctgtgccaatggtgtggccatctgctgaggcggctcgtaacctcctcaacgacttcaatgccttgccagatttcttgaagaagaagaatgagacgactctggagtcctacctgaaggagaagacatggaaggttcacgagaatttgaggaagactcagaaggagaacatggagggtaagatagatcagctgatggtgcaactaaactgcttccgtagccgtaaagttgatgatcttgacgtgaaa…
RsMADS114	RsMADS114	RSG28078.t1	0.0006	0	18973.1	9.51	27	35	47.51	88.52	-0.644	162	Mγ	AT1G22590.2	AGL87	240bits(612)	4e-64	0.69	0.86	MGRRKVTHELISDKSTRRVTFRKRKEGILKKINELTILCGLRACAIIYSDYKDGPEVWPNRREVRVLLNRFSALPKEKQTKYMMDQKDLMTRMIQDAEKKLEKEQMHSRAMELGMIAAFSDLDDADYSEDLIKAADVVEKRINVIRQRIEALESRTALVKKD	atgggaagaagaaaagttacacacgagttgatttctgacaagtccactcgccgagtcacgttcagaaaacgcaaagaaggcatactgaagaagatcaatgaactaaccattctttgtggcttacgcgcttgcgccatcatctacagtgattacaaggatggccctgaggtttggccaaaccgtagagaggtacgtgttcttctaaaccggtttagcgcactccccaaggagaagcagaccaaatacatgatggaccagaaggatctcatgaccaggatgatccaagacgcggagaagaagttggagaaagagcagatgcatagccgtgcgatggaacttgggatgattgctgcgtttagtgatctagatgatgctgattattcggaggatctgatcaaa…
RsMADS115	RsMADS115	RSG18439.t1	0.0006	0	41997.3	9.06	32	41	49.85	64.78	-0.731	370	Mβ	AT3G18650.1	AGL103	288bits(737)	4e-78	0.49	0.6	MSSSSLSCLPSSSSSRIRQTLVQKTSSLRATSLAKRQVTVFKKAQELSILCGIEVCVIYYGSGGELKTWPKDREKVKDMARRYIQLSDVKRRKGQDDLDQFLKKIDKDDSKNNNKKKKVKLGSSCKYPDWDPRFDHCSVEQLTDLIQSLECTQTKLQHRIRGLVESQRQRNVHYTNMAGQEQMITTTTTPRMKHLQQHSNQVSMDMYNHGISTLPQLPSTSAFNQAQSLAPIPNSLAMHQNPNMGSYSRLLGVQESGLDEILSMNMLPYNSINTNCANVFPNLFQQNCYNMEDYSGFLGPQETSINNMNGEDYSGLLWTQGTGTNVDMFGYNNNINNPNGFSQQFVQYPTQRAPPGFQYMDRSTQSVRPF	atgtcttcttcttctttgtcttgtttaccttcttcgtcttcatcgcgaattcgacaaaccctagtccagaaaacttcttctttgagagctacaagcttagccaaaagacaagtgactgtcttcaagaaagctcaagagctttcaattctctgtggaatcgaagtctgcgtcatctactacggatcaggcggagagcttaagacatggcctaaagacagagagaaggtcaaagacatggctcgaaggtacattcagttaagcgatgtgaagcggcgcaaaggacaagacgatcttgatcagtttctcaagaagatcgataaggatgattctaagaataataataagaagaagaaagtgaaacttggatccagttgcaagtatccggattgggatccgagg…
RsMADS116	RsMADS116	RSG57113.t1	0.001	0	14327.6	10.05	14	24	42.87	84.11	-0.628	124	Mγ	AT5G48670.1	AGL80	121bits(303)	1e-28	0.5	0.65	MTRRKVKLAFIVNNSSRKTTFKKRKRALLKKAHEIFTLCGINAGAIIYSPFDPTPEVWPSVDGMNQVITTFRNLPEIDRHNNRFNQQEFVQQRITKADKLLLKKKKDNREILEGGSDVEIGESL	atgacgagaaggaaggtgaaacttgctttcatcgtcaataactcctcgagaaaaacaaccttcaaaaaaaggaagagggctttgctcaaaaaagcgcatgagatattcactttatgtgggattaatgccggagctatcatttacagtcccttcgatcctacccctgaagtgtggccctccgttgatggtatgaaccaagtgattactacttttcggaacttgccggaaattgaccggcacaataataggttcaatcaacaggagtttgtccaacagaggataaccaaagccgataaacttctgcttaagaagaaaaaggacaacagggagatcttagaaggaggctcggatgtggagatcggtgaatctttatag
RsMADS117	RsMADS117	RSG49230.t1	0.001	0	20277.4	9.92	20	32	39.55	89.14	-0.625	175	Mγ	AT1G65300.1	AGL38	107bits(268)	3e-24	0.36	0.52	MTRRKVKLAFIVNNSSRKTTFKKRKRALLKKAHEIFTLCGINAGAIIYSPYDPTTEVWPSVDGMNQVITTFRNLPEIDRHNNRFNQQEFVRQRITKADKLLLKKKKDNREVNLREDMYRFLQIGQLTIPAGGHNKPDLARDLKDLGYLVDQYLKSLNRSIQILEGGSDMEIGESL	atgacgagaaggaaggtgaaacttgctttcatcgtcaataactcctcgagaaaaacaaccttcaaaaaaaggaagagggctttgctcaaaaaagcgcatgagatattcactttatgtgggattaatgccggagctatcatttacagtccctacgatcctaccactgaggtgtggccctccgttgatggtatgaaccaagtgattactacttttcggaacttgccggaaattgaccggcacaataataggttcaatcaacaggagtttgtccgacagaggataaccaaagccgataaacttctgcttaagaagaagaaggataacagggaggttaacctcagggaagatatgtatcgatttcttcagattggacaattaactattccagccgggggtcat…
RsMADS118	RsMADS118	RSG13732.t1	0.001	0	38121.8	9.1	35	44	46.74	54.53	-0.933	329	Mβ	AT3G18650.1	AGL103	197bits(500)	1e-50	0.42	0.5	MASSSSSRFKKPSSSEAKRLTSRQENVFKKASELSILCGVEVCVIYYGSYGELKTWPADREKVKDMARRYSELSETQRSKKQYDLRKVLESIKKDDESKKKKTKTKKRAKLGSHYKYPDWDPRFDNYSAEKLEELIMSLERSQTMMQRRLGAVVEAQTQKRNMHYTNMARQEQMMIQQRPNQASMDLFNPRISTLSQSQASTSASNQAYSLAPDPLTIYQDPCMEEMYSRLLGSQETGMNEVFNTSMFPYNSFNSNCVNVLPNQLYQNCFNVNNPYGVQETGTNGLQQNMDMYGYNSNTNGYPHQLFQTPSVYQYMDRSTQDVKPLYQI	atggcttcgtcttcatcttctcgcttcaagaaaccttcttcttcggaagctaaacgcttaactagtagacaagagaatgtcttcaagaaagctagcgagctttcaattctctgcggagtcgaagtctgcgtcatatactatggatcatacggagagctcaaaacatggcctgcagacagagagaaggtcaaagacatggctcgaaggtacagtgaattaagcgagacgcagcgaagcaaaaaacaatatgatcttcgcaaggttcttgaaagtatcaagaaggatgatgagtccaagaagaaaaagacgaagacgaagaagagagcgaaacttggatctcattacaagtatccagattgggatccgaggtttgataattactctgcagaaaagctcgag…
RsMADS119	RsMADS119	RSG61414.t1	0.002	0	16425.2	10.13	11	24	47.58	88.68	-0.501	144	Mγ	AT5G48670.1	AGL80	104bits(260)	2e-23	0.47	0.64	MTKRKVKLAFIVNNSSRKTAYKKRKRGLLKKAPEIFTLCGINAGAIIYSPYDPTPEVWPSVEGMNQVITTFRNLPEIDRQNNVVNQQEFVQQRITKANKLMLKKKKDNREVNLTEDMYRFLQIGQLTIPAGGHNNPALPGILTI	atgacgaaaaggaaggtgaaacttgctttcatcgtcaataactcctcgagaaaaacagcctacaaaaaaaggaagaggggcttgctcaaaaaagcgcctgagatattcactttatgtgggattaatgctggggctatcatttacagtccctacgatcctacccctgaggtgtggccctccgttgagggtatgaaccaagtgattactacttttcggaacttgccagaaattgaccggcaaaataatgtggtcaatcaacaggagtttgtccaacagaggataaccaaagccaataaacttatgcttaagaagaagaaggacaacagggaggttaacctcacggaagatatgtatcgatttcttcagattggacagttaactattccagccggggggcat…
RsMADS120	RsMADS120	RSG58965.t1	0.002	0	16733.3	9.86	15	25	41.54	80.69	-0.628	145	Mγ	AT5G48670.1	AGL80	119bits(297)	9e-28	0.45	0.61	MTRRKVKLAFIVNNSSRKTTCKKRKRGLLKKAHEIFTLCGINAGAIIYSPYDPTPEVWPSVEGMDQVITTFRNLPEIDRHNNMVNQQEFVQQRITKADKLMLKKKKDNREVNLTEDMYRFLQIGQLTIPAGGHNNSALARDFNDL	atgacgagaaggaaggtgaaacttgctttcatcgtcaataactcctcgagaaaaacaacctgcaaaaaaaggaagaggggcttgctcaaaaaagcgcatgagatattcactttatgtgggattaatgccggggctatcatttacagtccctacgatcctacccctgaggtgtggccctccgttgagggtatggaccaagtgattactacttttcggaacttgccagaaattgaccgacacaataatatggtcaatcaacaggagtttgtccaacaaaggataaccaaagccgataaacttatgcttaagaagaagaaggacaacagggaggttaacctcacggaagatatgtatcgatttcttcagattggacagttaactattccagccgggggtcat…
RsMADS121	RsMADS121	RSG29914.t1	0.002	0	34043.9	4.55	59	32	44.23	78.32	-0.541	304	Mα	AT5G49420.1	AGL84	166bits(421)	1e-41	0.43	0.63	MVKRGGTKRKAVLKKIEDKNSKAVTFSKRREGLYSKAAQLCVMGEAQIAILATPSSSNSNVPFFSFGHSSVDSLVSAYLSGQRPVRVPEESKKMREDIGICMARKELGLSNWWEKKELAMSKSLEEIMQAMESMEILMRDADRLLDEDAFGFSQREGEKKKKDDSNDVVLQQHHGTGKTLIDVDDDDLLPQTLITSEDDQIISVCDSFFNYNNDKNAAALSATHAEENTEEWSDMDFEQLLSGFEEEDDDDHHHQIEAVSENSCSNMNNNAQNLFDLDLANVELDTIFEGLATLDAELVASLLM	atggtgaaaagaggaggaacgaagaggaaggctgtgctaaagaagattgaggataagaactcaaaggctgtaactttcagtaaacgcagagaaggtctgtacagcaaagccgcacagctctgtgttatgggcgaggctcagatcgcgatcttagcgactccttcttcttccaactccaacgtccctttcttctccttcggtcactcttccgtcgattcgctggtctctgcgtatctctccggtcaaagaccagttcgtgtccctgaagaaagcaaaaagatgagggaggacataggaatatgcatggctcggaaggagctagggcttagtaattggtgggagaagaaagagcttgcgatgagtaagagccttgaagaaatcatgcaagctatggagtcc…
RsMADS122	RsMADS122	RSG28059.t1	0.002	0	39140.5	9.36	32	46	46.28	77.67	-0.803	339	Mβ	AT5G65330.1	AGL78	251bits(640)	7e-67	0.46	0.58	MRASSSSSSNSLAATSLNNRLKTIYKKASELSILCRVAVSVIYYGPNGELKTWPKEKEVVKDMALKYKAATKRKNSYNLRDFLEGKLDNDKNLKDNKKKKKKTKREFENVKYPEWYPALDHYSPDQLRQLILSLQGTLSSMEERIRVLQVQKQKSTNLVHQNLTKHRHDHYQTVQPLNSSQCSLYLYNHDDATLSELPLSAAHSNQLINYQNYLRMQQQKHYDPCVANTQDHPALLSVQESRLKNQFMKQQERNMCMMNNTSNSNVLLHPCPLNTIPKELSFDLQKNPKDDMVGRHKFSQDFPNLFLAYADSPQLQTSLPSIHQTIPNINLIPDNSSCL	atgcgagcctcttcgtcgtcctcttctaactcacttgctgcaaccagtttgaacaatagactaaagaccatctacaaaaaagcttcggagctttctatcctttgtcgagttgcggttagcgtcatctattacggaccaaacggcgagttgaagacatggcctaaggagaaagaggtagtgaaagacatggccttaaagtataaggcggctacaaaacgcaagaacagctataatcttcgtgatttcttggagggcaagttagacaacgataagaacttgaaggacaataagaagaagaagaagaagacaaagagagagtttgagaacgtcaagtatccagaatggtatccagctcttgatcattactctcccgaccaactccgtcaactgattctgtcc…
RsMADS123	RsMADS123	RSG59393.t1	0.003	0	16983.7	9.95	17	28	36.51	89.38	-0.646	145	Mγ	AT5G48670.1	AGL80	115bits(287)	1e-26	0.45	0.61	MTRRKVKLAFIVNNSSRKTTFKKRKRALLKKVHEIFTLCGINAGAIIYSPYDPTPEVWPSVDDMNQVITIFRNLPEIDRDNNRFNQQEFVQQRITKADKLLLKKKKDNREVNLTEDMYRFLQIGQLTIPVGGHNKPDLARDLKDL	atgacaagaaggaaggtgaaacttgctttcatcgtcaataactcctcgagaaaaacaaccttcaaaaaaaggaagagggctttgctcaaaaaagtgcatgagatattcactttatgtgggattaatgccggagctatcatttacagtccctacgatcctacccctgaggtgtggccctccgttgatgatatgaaccaagtgattactatttttcggaacttgccggaaattgaccgggacaataataggttcaatcaacaggagtttgtccaacagaggataaccaaagccgataaacttctgcttaagaagaagaaggacaacagggaggttaacctcacggaagatatgtatcgatttcttcagattggacagttaactattccagtcgggggtcat…
RsMADS124	RsMADS124	RSG63165.t1	0.004	0	8640	10.01	5	13	38.52	77.27	-0.422	77	Mγ	AT5G48670.1	AGL80	67.4bits(163)	2e-12	0.45	0.56	MTRRKVKHAFIVNNSLRKTAYKKRKKGLLKKAPEIFTLCGNNAGAIIYSPYDPTPEVWPSVEGMNQVITTFSELAGN	atgacgagaaggaaggtgaaacatgctttcatcgtcaataactccttgagaaaaacagcctacaaaaaaaggaagaagggcttgctcaaaaaagcgcctgagatattcactttatgtgggaataatgccggggctatcatttacagtccctacgatcctacccctgaggtgtggccctccgttgagggcatgaaccaagtgattactactttttcggaactcgccggaaattga
RsMADS125	RsMADS125	RSG31977.t1	0.004	0	40385.5	9.08	32	40	36.17	61.44	-0.736	354	Mβ	AT3G18650.1	AGL103	221bits(562)	8e-58	0.4	0.52	MASSSFFPSSSSSAMTTKKTTKASQLRATLFQKASSLKATSLANRQETVFRKARELSILCGVEVCVIYYGSDGELRTWPKDREKVKDMALRYSRLSDVKRHTKQHDLDTFLEEIDDPKNKKKVKLDSGYKYPDWDPRFDNFSAEQLTELIQSLERKQAIMQHRLRAVLESQRQRSMRYMNQEKMQMNHPQLQQQLPNQAQSLAPLPNSLTVYQYPNMEMYSELLGAQDTGMNGSLGTNMLPYNSFNTNCVNMFPNQFSQNCSKVEVFPQGTGINSMKVEDYTGPVWAQGSGINGLQNMDMYRYNNNNNSNTNGFSHQLVQFPAQRAAAPVYQCIDGSTQNNVPTQMRFNLSQCL	atggcttcttcgtctttctttccttcttcgtcttcctctgccatgacgacgaagaaaaccaccaaagcttctcaactccgagcaacactctttcagaaagcttcttctttgaaagccacgagcttagctaacagacaagaaaccgtcttcaggaaagctagggagctttcaatcctctgtggagtcgaggtctgcgtcatctattacggatcagacggggagcttagaacatggcccaaggacagagagaaggtcaaagacatggctctaaggtacagccgattaagcgacgtgaagcgacacactaaacaacatgatcttgacacgtttctcgaggagattgatgatcccaagaataagaagaaagtgaaacttgattccggttacaagtatccggat…
RsMADS126	RsMADS126	RSG29915.t1	0.004	0	33065.9	4.55	57	30	42.51	85.39	-0.442	297	Mα	AT5G49420.1	AGL84	178bits(451)	4e-45	0.53	0.73	MVKRGGTKRKAVLKKIDDKNSKAVTFSKRREGLYSKAAQLCVMGEAQIAILATPSSSNSNVPFFSFGHSSVDSLVSAYLSGQRPVRVPEESKEMREDIGICMARKELGLGYWWKDEKLARSNDPEEIMQAMESMEILMRDAERLLDEDAFGFSQRKGSLVVPHHHGTGKTLIEVDDDDLLPQTLITSEDDQIISVCDRFFNDKDKNTALSATHSEVNSEEWSDMDIDQILNGFEEEEEDDHHHQIEAVSENSCSNNALLLPGDDQNLLDLDLANVDLDTIFGGLATLDAELVASLLM	atggtgaaaagaggagggacgaagagaaaggctgtgctaaagaagattgacgataagaactcaaaggctgtaactttcagtaaacgtagagaaggtctctacagcaaagccgcacagctctgtgtaatgggcgaggctcagatcgcgatcttagcgactccttcttcttccaactccaacgtccctttcttctccttcggacactcttcggttgattcgttggtctctgcgtatctctccggtcaaaggccagttcgtgtccctgaagaaagcaaagagatgagggaggacataggaatatgcatggctcggaaggaactagggttgggctattggtggaaggatgagaagttagcaagatcgaatgatcctgaagaaataatgcaagcgatggagtcc…
RsMADS127	RsMADS127	RSG34735.t1	0.006	0	22757.2	4.98	35	23	56.88	77.34	-0.606	203	Mα	AT1G60920.1	AGL55	214bits(546)	2e-56	0.58	0.72	MGGTKRKIKIEEIEKKTVKSVAFTKRRNGLFRKAAELCLLSSSTQIAILATPPSTNSHAAFYSFGHSSVDHVVSSLLNGRCPLPTEQENKSGLGFWWEDEGFERSENIDELKEATDAVSRMLNNLRLRLDALKSNQSDGDVVIHEEEVLQLCDTERNNNEEMTNQITRLEGASGSGSCLVENVEDNDLPHHEEFFSDARIDQF	atgggaggcacaaagcgtaaaataaagattgaggagatcgaaaagaagacagtgaaatcggttgctttcacgaaacgacgtaacggtctcttccgcaaagctgctgagctctgtcttctctcttcctctactcaaatcgcaatcttagcgactcctccttctaccaattctcacgctgctttctactcctttggccactcctctgtcgaccacgttgtttcctctctgctcaacggtaggtgtcctcttccgacagaacaagagaacaagtcaggattagggttttggtgggaagacgaaggctttgaaagatcggagaacatagatgaactgaaagaagctactgatgcggtttccaggatgttgaacaatttgaggctacgattagatgctttgaag…
RsMADS128	RsMADS128	RSG28829.t1	0.006	0	42013.3	5.57	45	35	44.93	65.66	-0.707	364	Mγ	AT5G26650.1	AGL36	162bits(411)	3e-40	0.34	0.48	MVRSRVKLSLIPDKTSRRTTFKKRKAGFMKKLNELVTLCGVKACAVVYSDQNDANPEAWPSRAEAGEVISKFMEFPEVERDKKMYDQKRYTLERISKEQATLQRLQEENREFELKEIMFNLIKGKRMMQHHSNDASFLYDLTKFIDFNVSELTKRIHLLQANGEPISFLPLDDGDVDAAHPAVGDVNPIAGADVAAVRMPYGFNFDHIQNMNMNVNQQAPAYHIPYQNMNQQELFRNQVPTNFSGHVQYPNMMNYPEQFQYQVPNNVYDHNKHGFYGLNQGMGLDLDPNLSESFNQYPNLHDQPCMNQWMAQPQQTSYAEDLATLASMDDDYNNYHQLPSTSYMPPMDLPALNTNNLPTRFGLD	atggtgaggtccagggtgaagttatcactcatacctgacaaaacatcaaggagaacaacgttcaagaagaggaaggcagggtttatgaagaaactcaacgagcttgtgactctctgcggcgtcaaagcatgtgcggtcgtctacagcgatcaaaacgatgcgaacccggaggcttggccgtcaagggcagaagctggggaggtgatttccaagtttatggagtttccggaggtggaaagggacaagaagatgtacgaccaaaagaggtacacgttggagaggatcagcaaagaacaagcgacactccagaggctgcaagaggagaaccgagagtttgaacttaaagagattatgttcaatcttatcaaagggaagaggatgatgcagcatcattctaat…
RsMADS129	RsMADS129	RSG29917.t1	0.008	0	38103.3	4.39	74	39	41.2	80	-0.597	339	Mα	AT5G49420.1	AGL84	163bits(413)	1e-40	0.51	0.69	MVKRGGTKRKAVLEKIADKSSKAVTFSKRRDGLYSKAAQLCVMGEAQIAILATPSSSNSNVPFFSFGHSSVDSLVSAYLSGQRPVRVPEESKKMREDIGICMARKELGLSNWWEKEKLATSKSLEEIMQAMESMEILIRDADRLLDEDAFGFNQRKGKKKKDDSNDVVKTLIDVDDDDLLPQTLITSEDDQIISVCDRFFNNNDKNAALSTTHAEENTEEWSDMDIDQILNGFDFDKEPVEEDHEIKEVYENLKEWSDMDLQNLLNDVEKTEEEKDEHQTETVSDNSCSNNKALLLPAAAGELNDAQEEVLGFDIADLDLDSIFEGLSGDEFADSFLML	atggtgaaaagaggagggacgaagaggaaggccgtgctagagaagattgccgataagagctcaaaggctgtaactttttcgaagagaagggatggtctctacagcaaagccgcacagctctgtgttatgggcgaggctcagatcgcgatcttagcgactccttcttcttccaactccaacgtccctttcttctccttcggtcactcttcggttgattcgctggtctctgcgtatctctccggacagaggccagttcgtgtccctgaagaaagcaaaaagatgagggaggacataggaatatgcatggctcggaaggagctagggcttagtaattggtgggagaaggagaagcttgcgacgagtaagagccttgaagaaatcatgcaagcgatggagtcc…
RsMADS130	RsMADS130	RSG61179.t1	0.01	0	13953.2	10.13	11	24	42.98	79.24	-0.765	118	Mγ	AT5G26650.1	AGL36	93.2bits(230)	3e-20	0.38	0.56	MTRRKVKLAFIVNNSSRKTTYKKRKRGLLKKGHEIFTLCRINAGAIIYSPYDPTPEVWPSVEGMNQVISTFWNLPEIDRHNNMVNQQEFVQQRITKADKLLLKKKKDNRKVNLTEDMY	atgacgagaaggaaggtgaaacttgctttcatcgtcaataactcctcgagaaaaacaacctacaaaaaaaggaagaggggcttgctcaaaaaagggcatgagatattcactttatgtaggattaatgccggagctatcatttacagtccctacgatcctacccctgaggtgtggccctccgttgagggtatgaaccaagtgattagtactttttggaacttgccggaaattgaccggcacaataatatggtcaatcaacaggagtttgtccaacagaggataaccaaagccgataaacttctgcttaagaagaagaaggacaacaggaaggttaacctcacggaagatatgtattga
RsMADS131	RsMADS131	RSG13117.t1	0.01	0	30426.5	4.58	47	29	60.42	71.82	-0.603	274	Mα	AT1G48150.1	AGL74	213bits(541)	1e-55	0.48	0.61	MARGGTKRKIEIKKRETKEQRSVTCSKRRKTLFSKSAELCRLFGSNIAVFATSPGDKTSLASSFSGHASASEIVDCYLSGTLPPKISVPNESELGFWWTDPDLYSSCDDLSQLDVIEDLIKRTKKDLMDCLGKQEDSRVSCFDRGESLTQHASDSHRNPSSSSQAVTMYQNISDPLDGSSQVIYGGELSSGQSRYLVNKDSGSFICETEKENNLIRSVPQETEQTQSIVNVDGVDEDQSFWDELLYYEDVFGLNNGEDDVMIDIGEFLNDIESG	atggcgagaggaggaacaaagagaaagatcgagatcaagaaacgcgaaaccaaagaacaacgatcggtgacttgctccaaacgccgtaaaacgctcttctccaaatccgccgagctctgccgtttgttcggttcaaacatcgccgtcttcgcaacttctccgggagataaaactagcctcgcctcctccttctcgggtcacgcctctgcctccgagatcgttgactgttacttgagcggcacgcttcctccgaagattagtgttcctaatgaatccgaattagggttttggtggacggatcccgatctttacagttcttgcgatgatctctcgcagttggatgtgatcgaggatcttattaagaggactaagaaggatttgatggattgccttgggaag…
RsMADS132	RsMADS132	RSG33825.t1	0.014	0	32637.1	4.32	54	23	46.25	75.33	-0.525	291	Mα	AT5G49420.1	AGL84	166bits(420)	2e-41	0.55	0.68	MVKKGGTKRKPVMTKITDKASRATTFTKRRDGLYSKAAQLCVVSDAQIAILATPSSSNSNTPFFSFGHSSVDSVVSAYLSGQRLAPVSTCDNTKATREDLGICMARKDLGLGFWWNDEKLVNSNDPEELMEAMESMKVLYSHLKGLEDQTLTTTTRIDDEDMVEISPESDEWSEMDINNLLQDCDDVPPLHDVVSNTEEDHNVSEKTCNNNNFVSLPELDEWSEMVLNQLLEDCDHVPEHQNVSDETCNNNNNFVSLPVAGILEEEAMNIDWDTIFASNEELLSDEYKMYV	atggtgaagaagggaggtacaaagaggaagcctgtgatgacgaagatcactgacaaagcttcgcgtgctactactttcacgaaacgcagagacggtctctacagcaaagccgctcagctttgtgttgtctccgacgctcaaatcgctatccttgcgacaccatcttcttccaactccaacactcctttcttctcgttcggtcactcctccgttgactccgtcgtctccgcttatctctccggacagagacttgctcctgtttcaacttgtgataataccaaagcgacgcgagaggacctaggtatatgtatggctcgcaaggacctagggttagggttttggtggaacgatgagaagctcgtcaattccaacgatccggaagagcttatggaagctatg…
RsMADS133	RsMADS133	RSG23129.t1	0.018	5	37328.8	6.48	44	43	52.69	78.88	-0.281	331	Mγ	AT5G26650.1	AGL36	130bits(327)	1e-30	0.47	0.67	MPRGKLKLEPITDDFARKQSFRKRKKGIIKKVNELATLCGVKACAVINSCDNTEPEFSPSKEGAKEVCLKFLDVLPEQRYKKMYDQERYLWERIQKEREKLMRIDEENREIEVQEVMFDLLKGKAMSPHHYSDPGFIEALNLIIDDNVNKLTHRTEFLEPIGALNVAVTDASGPVVGDVDPFAVGTEGLFIEFWFAPARRVTAGVGGVSSPPSLFVFCFPRSTFAQQVGVCTGRMVVSVVAVYPLSCAEVMRPWACLQSLEIEGGRGRGVNLWDGFSHQYPEKAGSDLKNGDTTCQSYTRWQKDVDVMGELNATGYRFSFAWSRIIPSMYI	atgccaaggggaaagttaaaactagaacccataactgatgactttgcaaggaagcaaagtttcaggaagaggaagaaaggtattatcaagaaagtcaacgagctggctactctctgtggtgtcaaagcttgtgcggttatcaacagctgcgacaatacggagccggagttttccccgtcaaaggaaggcgctaaagaagtgtgcttgaagtttttggatgttctgccggagcaacggtacaagaagatgtatgaccaagagaggtatctgtgggagaggatccagaaagaaagagagaaactgatgaggatagatgaagagaatcgagagattgaggttcaagaggttatgttcgatcttctcaaggggaaagcgatgtcgccacatcactattctgat…
RsMADS134	RsMADS134	RSG24000.t1	0.04	0	30302.2	5.09	46	37	46.22	78.41	-0.547	270	Mα	AT5G49420.1	AGL84	198bits(503)	4e-51	0.45	0.58	MVKRGGTKRKINLEKITRREYLRTTFTKRCSGLYSKAAQLCLLSGAQIAILATPPSSQSNVSFFSFGHSSVDAVVNAYLTGQRLAPVREEPMEEDIGVQMARKELGLELWWEKESLSKSKNRQELMAAIRSMERMLSKLRSLDFVDNYKQRDDEDVKKDEMAKKSDVVLRKETQEPDETLNLQAVCCIPPDDDLAAAGFDKITEEQDQILAICDSFCVKEDNNGLTGSLDRSDQAMDHLVKTDLETTCESSAFDYGVLGSTQELHETAGR	atggtgaaaagaggaggcacgaaaagaaagatcaatttggaaaagataacgaggagagagtatctaaggactactttcaccaagcgttgttccggactttacagcaaagccgcgcagctctgccttctctccggcgcacagatagccatcttggccactcctccttcttcgcaatccaacgtctctttcttctccttcggtcactcttccgtggacgccgtcgtgaatgcttatctcacgggacagcgtctcgctcctgttcgggaagagccgatggaagaggatattggtgtacagatggctcggaaggagctagggttagagctgtggtgggagaaagagagtctttccaagtccaagaatcgtcaagaattgatggctgcgatcagatccatggag…
RsMADS135	RsMADS135	RSG19891.t1	0.052	2	9840	4.58	14	7	51.1	86.48	-0.316	88	MIKCC	AT3G57390.1	AGL18	110bits(275)	2e-25	0.6	0.77	MKKANELSILCDAKVGDIVFSSTGMVYYFSSEGMEHILSKYGYSAATSGHRQKEEQQLLLCSSQDNGDLLWTDESLTSELERLQLAIE	atgaagaaggcaaacgagctctcgatcctctgcgacgccaaggtcggtgacatcgtcttctccagcaccggaatggtttactatttctccagcgaaggtatggagcacattctctctaaatatggatacagtgctgctacgtctggtcatagacaaaaggaagaacaacaacttctactttgttcttcccaagataatggtgatttgttgtggacagatgaatctttgacgagtgagcttgagagattacagcttgcaattgagtaa
RsMADS136	RsMADS136	RSG59262.t1	0.068	0	20338.3	9.47	20	27	40.39	89.15	-0.645	176	Mγ	AT5G48670.1	AGL80	140bits(353)	4e-34	0.45	0.61	MTRRKVKLAFIVNNSSKKTTYKKRKRGLLKKKTHEIFTLCGINAEAIIYSPYDPTPEVWPSVEDMNQVITTFRNLPEIDRHNNMVNQQEFVQQRITKADKLLLKKKKDNRQVNLTEDMYRYLQIGQLTIPAGGHNNPALARDLNDLSYLVDQYLNSLNRMIQISEGGSDVEIGESL	atgacgagaaggaaggtgaaacttgctttcatcgtcaataactcctcgaagaaaacaacctacaaaaaaaggaagaggggcttgctcaaaaaaaaaacgcatgagatattcactttatgtgggattaatgccgaggctatcatttacagtccctacgatcctacacctgaggtgtggccctccgttgaggatatgaaccaagtgattactacttttcggaacttgccggaaattgaccggcacaataatatggtcaatcaacaggagtttgtccaacagaggataaccaaagccgataaacttctgcttaagaagaagaaggacaacaggcaggttaacctcacggaagatatgtatcgatatcttcagattggacagttaactattccagccgggggt…
RsMADS137	RsMADS137	RSG36091.t1	0.15	0	39106.7	5.54	37	30	55.92	68.71	-0.626	342	Mβ	AT5G38740.1	AGL77	200bits(508)	1e-51	0.4	0.54	MRPPLSSNSSPSSYSLAATSLQSRLLTIFKKAQELTTLCDIEACVIHYGPDGELRTWPENRDKVRDLALRYIQLDQATRRKKSLNLYEFLKKNKKTTMTTSSFKKRAKKNIQELKYPVSDHYSVDQINQLIQSLELSYSTLQERRRFLAAKANLEDRQHLGTQSLNPSQFTKYPQESMFINQELCAYDQTSNNNFQHLCVSDHSAAQESGLPYQLMPYGGGYDQNMCTGNNFHVSSNTQDYSVFPLELQESVSNYGLNQLMQHEPYGFDQNMYMSDITNNFNVVDPFLSNMLPDDFCFGFQDPCGGNMVGNPSFSQDFNLDMSSSCVYENRLLLQESTLPSL	atgcgaccacctctttcttccaattcgtctccttcttcttattcactcgctgcaacgagtttgcaaagcagactcttgacgatattcaagaaagctcaggagcttacaactctctgtgatatcgaagcctgcgttattcattacggacctgacggagaactgaggacatggcccgagaacagagacaaagtgagagacttggctctccgctacatccagttagaccaagccacgagacgcaagaaaagcctcaatctttacgagttcctcaagaagaataagaagacgacgatgacgaccagcagtttcaagaagagggccaagaagaatattcaagaattgaagtatccagtctctgatcattactctgtcgatcaaatcaaccaactgattcagtca…
RsMADS138	RsMADS138	RSG20941.t1	0.15	0	38636.2	5.34	39	31	48.27	73.52	-0.615	338	Mβ	AT5G65330.1	AGL78	204bits(519)	8e-53	0.46	0.58	MRPPLSSSCSNSSPSSSYSLAATSLNSRLLTIFKKAQELTTLCDIEACVIHYGPDGELRTWPENRDKVTDLALRYIQLDEAKRRKKSLNLYEFLNKIKKTTKTTNNFKKRAKKKNVEELKYPVSDHYSVDQINQIIHSLELSYSTLQERRRFLAAKKQNESLNPSQLTPLPQESGLTNQELCVYDQNNNNNFQHLCVSDNSAAQESGLHYQLMPYDQNMFVGNNFKDPCVSSNTQDYSVFPLELQESVSNYGLNQLMQHELYGFDQNMCMSDITNNFNVVDPFLSNMLPDDFCFDFQDTSGGNMVGNPSFSQVFNLDMSSSYVYENRLLLQESTLPSL	atgcgaccacctctttcttcctcttgttccaattcgtctccttcttcttcttattcactcgctgcaacgagtttgaacagcagactcttgacgatattcaagaaagctcaagagcttacaactctctgcgatatcgaagcctgcgtcattcattacgggcctgacggagagctgaggacatggcccgagaacagagacaaagtgacagacttggctctccgctacatccagttagacgaagccaagagacgcaagaaaagcctcaatctttacgagtttctcaacaagattaagaagacaacgaagacgactaataatttcaagaagagggccaagaagaagaatgttgaagagttgaagtacccagtctccgatcattactctgtcgatcaaatcaac…
RsMADS139	RsMADS139	RSG20939.t1	0.15	0	35039	5.12	36	28	49.42	68.75	-0.745	305	Mβ	AT5G41200.1	AGL75	206bits(523)	2e-53	0.47	0.6	MRPPRCSNSSHSSYSLAATSLNNRLLTIFKKAQELTTLCDIEACVIHYGPDGELRTWPENRDKVRDLALRYIQLDEAKRRKKSLNLYEFLNKNKKTTKMTNNFKKKNAEELKYPISDHYSVDQINQLIQSLELSYSTLQERRRFLAAKKQNESLNPSQLTPLPQESGLTNQELCVYDQNNNNNFQNLCVSAAQESGLHYQLMPYGGGYYDQNMFVGNNYQDPCVSSNTQDYSVFPLELQESLSNYGLNQLMPQELYGLDQNMCMGDTININNNAQDPCLSDDFCFDFQDPYSGFMVGNPSFSQDF	atgcgaccacctcgttgttccaattcgtctcattcttcttactcactggctgcaacgagtttgaacaacagactcttgacgatattcaagaaagctcaagagcttacaactctctgtgatatcgaagcctgcgtcattcattacggacctgacggagagctgaggacatggcccgagaacagagacaaagtgagagacttggctctccgctacatccagttagacgaagccaagagacgcaagaaaagcctcaatctttacgagttcctcaacaagaataagaagacgacgaagatgaccaacaatttcaagaagaagaatgctgaggaactgaagtacccaatctctgatcactactctgtcgatcaaatcaaccaactcattcagtccttggaacta…
RsMADS140	RsMADS140	RSG20919.t1	0.15	0	24055	8.28	24	26	56.95	73.7	-0.711	208	Mβ	AT5G38740.1	AGL77	155bits(393)	1e-38	0.53	0.65	MRPPLSSSFSNSSPSSSYSLAATSLNSRLLTIFKKAQELTTLCDIEACVIHYGPDGELRTWPENRDKVRDLALRYIQLDEAKRRKKSLNLYEFLNKNKKTTTMANNFKKKNVEELKYPISDHYSLDQINQIIQSLELSYSTLQERRRFLAAKANLEDRQHLGTQSSNPSQFTEYPQESMFINQEICAFDQTNNFQHLCFSNTIDYSSA	atgcgaccacctctttcttcctctttttccaattcgtctccttcttcttcttattcactcgctgcaacgagtttgaacagcagactcttgacgatattcaagaaagctcaagagcttacaactctctgtgatatcgaagcctgcgtcattcactacggaccagacggagagctgaggacatggcccgagaacagagacaaagtgagagacttggctctccgctacatccagttagacgaagccaagagacgcaagaaaagcctcaatctttacgagttcctcaacaagaataagaagacgacgacgatggctaataatttcaagaagaagaatgttgaagaattgaagtacccaatctccgatcattactctttggatcaaatcaaccaaatcattcag…
RsMADS141	RsMADS141	RSG42770.t1	0.2	0	38894.4	5.48	40	33	54.44	71.8	-0.681	338	Mβ	AT5G41200.1	AGL75	197bits(502)	7e-51	0.45	0.55	MRPPLSSSCSNSSPSSYSLAATSLKSRLLTIFKKAQELTTLCDIEACVIHYGPEGELRTWPENRDKVRDLALRYIQLDEAKRRKKSLNLYEFLNKNKKTTMTTNNFKKRAQKKNVEEELKYPISDHYSVDQINQLIHSLELSYSTLQERRRFLPAKKQSESLNPNQFTPLPRESVLKNQEFCVYDQKNNNSFQHLCVSAAQESGLHYQFMPYGGYYDQNMFVGNNYQDPCVSSNTQDYSVFPLELQESVSNYELNQLMQHELYGLDQNMCLGDTTNSNVLDPCLSDDFCFDFQNIYGGNLVGNPSFSQDFNIDMSSSYVDENRLLQASTLPSLYLQSS	atgcgaccacctctttcttcctcttgttccaattcgtctccttcttcttattcactcgctgcaacgagtttgaaaagcagactcttgacgatattcaagaaagctcaagagcttacaactctctgtgatatcgaagcctgcgtcattcattacggaccagaaggagagctgaggacatggcccgagaacagagacaaagtgagagacttggctctccgctacatccagttagacgaagccaagagacgcaagaaaagcctcaatctttacgagttcctcaacaagaataagaagacgacgatgacgaccaataatttcaagaagagggcccagaagaagaatgttgaagaagaattgaagtatccaatctctgatcattactctgtcgatcaaatcaac…
RsMADS142	RsMADS142	RSG20952.t1	0.2	1	27379.8	6.43	29	28	51.53	68.52	-0.694	236	Mβ	AT5G39750.1	AGL81	128bits(322)	3e-30	0.41	0.51	MRSPRPYSRSKSYSSYSFAAKSLNSRLLTVFKKAQELTTLCDIEACVIHYGPDGELRTWPENRDKVKDLALRYIQLDQAKRRNLYEFLNKMKTKKKKKMTNNFKKKANRNVEELKYPSSDHYYSVDQINQLIQSLELTVQESGLHCQFVPYGGYDLNMCTGNNVQDPCVSNIQDYSVFPLELQESVSNYGLNQLMQHELYGFDQNMCMSDTTNTNNVLDSCLSDDFCFDFQDSYVG	atgcgatcacctcgtccttactctcgttccaagtcctattcttcttattcattcgctgcaaagagtttgaacagcagactcttgacggtatttaagaaagctcaagagcttacaactctctgtgatatcgaagcatgtgtcattcattacggaccagacggagagctgaggacatggcccgagaacagagacaaagtgaaagacttggcactccgctacatccagttagaccaagccaagagacgcaatctttacgagttcctcaacaagatgaagacgaagaagaagaagaagatgaccaacaatttcaagaagaaggcgaataggaatgttgaagaactaaagtatccaagctctgatcactactactctgtcgaccaaatcaaccaactgattcag…
RsMADS143	RsMADS143	RSG28685.t1	0.26	0	39423.8	4.38	69	32	47.58	72.77	-0.458	354	Mα	AT5G38620.1	AGL73	192bits(487)	4e-49	0.37	0.52	MVKSGGRGGTKRKIDKMEKIPKREYRATTFTKRCSGLHSKAAQLCLLTDAQIAILATPPSTHSNVSFFSFGHSSVDAVVNAYLTGQRLAPVREEESMEEDIGVCMARKELGLECWWEKESLARSKDPRELMDAMMAIERMLSRLRSGEFASDHDEDVIKSDETMAKNETLNPQAVCCGVPGDDGFDKIITEEEDEILAICDSFCAKEEDNNSNNINGLSGSLDVYNYQEMDVDELIDFTTYESSIFDGGVLDSTQELQGSLLMKFEAAGAHDVSTNPNPPISVSEEGAEDVEAALVFQNKKAWDEPATEVSTMNPYHMIYDFEGVLEGLLEEEAFVFQNRALDEDNLQFSDYFN	atggtgaaaagcggaggaagaggaggcactaagagaaagatcgacaagatggaaaagatccctaagagagagtaccgcgcgaccactttcaccaaacgctgttccggactccacagcaaagccgcgcagctctgtcttctcaccgacgcgcagatagcgatactggccacccctccttccacgcactccaacgtgtccttcttctccttcggccactcttccgtggacgccgtcgtgaacgcgtatctcacgggacagcgtctcgctcccgtgcgggaagaagagtcgatggaggaggatatcggtgtgtgcatggcgcgcaaggagctagggttagagtgttggtgggagaaggagagtcttgctaggtcgaaggatcctcgagagctgatggacgcg…
RsMADS144	RsMADS144	RSG60579.t1	0.44	0	19521.7	5.92	30	25	52.45	60.06	-0.868	174	Mα	AT3G04100.1	AGL57	88.6bits(218)	2e-18	0.34	0.48	MATFSKRKARILKKMNEITTLFNVEASFLVFPEAGKHHSFAHPSMEDAFGRVKRSLGHEPSGKDDTNIGSLMEDYKKQHNEEINKKWYDLAEELMMAEEKEKELQESKSEWSNIVNEGVSVDELKRAHQAFVELNKRVSAKALQWSGKDGDGSSSALGEHGHCNGGEARAGEQT	atggctacgttttcaaaacgtaaagctcggattttaaagaagatgaacgagatcactacactattcaatgtggaagcatctttcttggttttccctgaagccggaaagcatcattcattcgcacatccgtctatggaagatgcttttggtcgagtaaagagatctttgggacatgaaccgtctgggaaagacgataccaatattggatcactaatggaggattataagaagcaacataatgaggagatcaataaaaaatggtatgatctcgctgaggagctaatgatggcggaggagaaggaaaaggaacttcaagaatcaaaaagtgagtggtccaatattgtaaatgaaggtgtgagcgtggatgagttgaagcgggcacaccaagcatttgttgag…
RsMADS145	RsMADS145	RSG50519.t1	0.44	1	17091.1	9.41	22	29	49.02	93.38	-0.43	145	Mα	AT1G47760.1	AGL102	85.1bits(209)	1e-17	0.37	0.61	MDGKMNEKRFTESSISEDAIFSKCLNGIFEKSNELARLYNVIVVVMIVSFTGKPFLFKSPSSLELVRILKLQKTLYSVMKDLVYEKERAKVLKKRHQEFLQKYEVKEIKNMKMDEAITFRDNLKALQEIIKRKKMDIEDLSSQKE	atggatggtaaaatgaatgagaagagattcactgaaagtagcatctcagaggatgcgattttctccaaatgcctaaatggtatttttgagaaatccaacgaacttgcgaggctatataatgtcatagtagttgtgatgatagtctcttttactggaaaaccctttcttttcaaaagtccatcctcgttggaactagtcaggatcctgaaacttcagaaaacactatacagtgtcatgaaagacttggtttatgagaaagagcgtgcgaaggttctcaagaaaaggcatcaagagttccttcaaaagtatgaagtgaaggagatcaaaaatatgaaaatggatgaagcgatcacattcagagataatcttaaagctctacaagagattataaagcgtaaa…
RsMADS146	RsMADS146	RSG15846.t1	0.98	1	20064.9	9.2	25	30	40.96	77.87	-0.638	178	Mα	AT5G49420.1	AGL84	184bits(466)	3e-47	0.6	0.78	MVKKGTKRKPTIERITKRESAATTFTKRTYGLHSKIAQLCLLTDAQIAVLATPPSANSNVSFFSFGHSSVDSIVKAFLTGERPVREERDDDKEDLGICFARKELGLPQWWEDDALLKSKNLQELNRAVNSMSRLLTKIKELRADDAADEQEQPPPLKKKMKKTEPTGIDHTQTLSVFH	atggtgaagaaaggtacaaagaggaagcctacgattgagaggatcacgaaacgtgaatctgcggcgacgactttcacgaaacgaacctacggtctccatagcaaaatcgcacagctctgtcttctcactgacgcacagatcgctgtgttggcgacacctccttctgctaactccaacgtaagcttcttctccttcggtcattcttccgttgattccatcgtcaaagcttttctcacgggggagagaccggttcgagaagaaagagatgatgataaggaggaccttgggatctgttttgcaagaaaagaattagggttacctcagtggtgggaggacgatgctcttctcaaatccaagaatctccaagaattgaaccgtgccgtcaactcaatgtctagg…

## Sheet: Table S3
Supplementary Table S3: The Information of MADS-box genes of various species from the previous reports.
Solanum lycopersicum1			Solanum tuberosum1			Prunus persica1			Medicago truncatula2			Populus trichocarpa2			Glycine max3			Capsella rubella1			Arabidopsis thaliana4			Arabidopsis lyrata1			Brassica rapa1			Thellungiella halophila1			Vitis vinifra5			Aquilegia coerulea1			Oryza sativa6			Zea mays7			Sorghum bicolor7			Selaginella moellendorffii8
Family	Locus Name		Family	Locus Name		Family	Locus Name		Family	Locus Name		Family	Locus Name		Family	Locus Name		Family	Locus Name		Family	Locus Name		Family	Locus Name		Family	Locus Name		Family	Locus Name		Family	Locus Name		Family	Locus Name		Family	Locus Name		Family	Locus Name		Family	Locus Name		Family	Locus Name
MIKCc	Solyc04g005320.2.1		MIKCc	PGSC0003DMP400002481		MIKCc	ppa010548m		MIKCc	Medtr3g005530		MIKCc	LG I-120680		MIKCc	Glyma20g29300		MIKCc	Carubv10001783m		MIKCc	AT1G24260.2		MIKCc	472923		MIKCc	Bra013364		MIKCc	Thhalv10014493m		MIKCc	GSVIVT01000802001		MIKCc	Aquca_006_00411.1		MIKCc	LOC_Os03g11614		MIKCc	AC233912.1_FGP001		MIKCc	Sb01g007780.1		MIKCc	XM_002977787\XM_002979446
MIKCc	Solyc02g089200.2.1		MIKCc	PGSC0003DMP400037925		MIKCc	ppa010577m		MIKCc	Medtr3g084980		MIKCc	LG I-344890		MIKCc	Glyma10g38540		MIKCc	Carubv10014470m		MIKCc	AT1G26310.1		MIKCc	909555		MIKCc	Bra006322		MIKCc	Thhalv10021390m		MIKCc	GSVIVT01021303001		MIKCc	Aquca_002_00916.1		MIKCc	LOC_Os01g66030		MIKCc	GRMZM2G001139_P01		MIKCc	Sb01g030570.1
MIKCc	Solyc05g012020.2.1		MIKCc	PGSC0003DMP400049313		MIKCc	ppa010391m		MIKCc	Medtr7g016600		MIKCc	LG I-399560		MIKCc	Glyma05g03660		MIKCc	Carubv10010134m		MIKCc	AT1G31140.2		MIKCc	896196		MIKCc	Bra004927		MIKCc	Thhalv10008591m		MIKCc	GSVIVT01025945001		MIKCc	Aquca_011_00121.1		MIKCc	LOC_Os01g10504		MIKCc	GRMZM2G003514_P01		MIKCc	Sb01g042840.1		MIKCc	XM_002984875\XM_002985928
MIKCc	Solyc05g015750.2.1		MIKCc	PGSC0003DMP400049312		MIKCc	ppa1027139m		MIKCc	Medtr8g097090		MIKCc	LG I-399910		MIKCc	Glyma17g14190		MIKCc	Carubv10017787m		MIKCc	AT1G69120.1		MIKCc	864830		MIKCc	Bra008674		MIKCc	Thhalv10004767m		MIKCc	GSVIVT01025916001		MIKCc	Aquca_002_00913.1		MIKCc	LOC_Os05g34940		MIKCc	GRMZM2G005155_P03		MIKCc	Sb01g044810.1
MIKCc	Solyc03g114840.2.1		MIKCc	PGSC0003DMP400049311		MIKCc	ppa010679m		MIKCc	Medtr8g087860		MIKCc	LG I-59990		MIKCc	Glyma18g45780		MIKCc	Carubv10017790m		MIKCc	AT1G71692.1		MIKCc	914774		MIKCc	Bra030032		MIKCc	Thhalv10008576m		MIKCc	GSVIVT01001437001		MIKCc	Aquca_136_00009.1		MIKCc	LOC_Os03g08754		MIKCc	GRMZM2G012432_P03		MIKCc	Sb01g044810.3		MIKCc	XM_002988269\XM_002991371
MIKCc	Solyc12g038510.1.1		MIKCc	PGSC0003DMP400042630		MIKCc	ppa010595m		MIKCc	Medtr8g066260		MIKCc	LG I-60340		MIKCc	Glyma09g40230		MIKCc	Carubv10005558m		MIKCc	AT1G77080.4		MIKCc	890115		MIKCc	Bra037895		MIKCc	Thhalv10019132m		MIKCc	GSVIVT01033253001		MIKCc	Aquca_136_00010.1		MIKCc	LOC_Os06g06750		MIKCc	GRMZM2G012432_P04		MIKCc	Sb01g049020.1
MIKCc	Solyc02g071730.2.1		MIKCc	PGSC0003DMP400049482		MIKCc	ppa015966m		MIKCc	Medtr7g075870		MIKCc	LG II-109130		MIKCc	Glyma03g02200		MIKCc	Carubv10011954m		MIKCc	AT2G03710.1		MIKCc	476289		MIKCc	Bra004361		MIKCc	Thhalv10006419m		MIKCc	GSVIVT01009219001		MIKCc	Aquca_014_00077.1		MIKCc	LOC_Os02g45770		MIKCc	GRMZM2G018589_P01		MIKCc	Sb02g001090.1		MIKC*	XM_002963649\XM_002974738
MIKCc	Solyc12g087830.1.1		MIKCc	PGSC0003DMP400049483		MIKCc	ppa021434m		MIKCc	Medtr7g075850		MIKCc	LG II-114870		MIKCc	Glyma07g08820		MIKCc	Carubv10020947m		MIKCc	AT2G14210.1		MIKCc	486583		MIKCc	Bra039170		MIKCc	Thhalv10028949m		MIKCc	GSVIVT01038474001		MIKCc	Aquca_009_00337.1		MIKCc	LOC_Os08g41950		MIKCc	GRMZM2G046885_P01		MIKCc	Sb02g029310.1
MIKCc	Solyc11g032100.1.1		MIKCc	PGSC0003DMP400049484		MIKCc	ppa022973m		MIKCc	Medtr5g046790		MIKCc	LG II-164080		MIKCc	Glyma05g29590		MIKCc	Carubv10001906m		MIKCc	AT2G22540.1		MIKCc	490004		MIKCc	Bra021470		MIKCc	Thhalv10015598m		MIKCc	GSVIVT01027577001		MIKCc	Aquca_013_00471.1		MIKCc	LOC_Os09g32948		MIKCc	GRMZM2G046885_P02		MIKCc	Sb02g038780.1		MIKC*	XM_002980998\XM_002982473
MIKCc	Solyc01g087990.2.1		MIKCc	PGSC0003DMP400049310		MIKCc	ppa019906m		MIKCc	Medtr5g021270		MIKCc	LG II-26390		MIKCc	Glyma08g12730		MIKCc	Carubv10002596m		MIKCc	AT2G22630.1		MIKCc	488202		MIKCc	Bra000392		MIKCc	Thhalv10026116m		MIKCc	GSVIVT01012250001		MIKCc	Aquca_035_00266.1		MIKCc	LOC_Os12g10540		MIKCc	GRMZM2G052890_P01		MIKCc	Sb03g002525.1
MIKCc	Solyc10g080030.1.1		MIKCc	PGSC0003DMP400039436		MIKCc	ppa011123m		MIKCc	Medtr3g113030		MIKCc	LG II-77770		MIKCc	Glyma15g09500		MIKCc	Carubv10017951m		MIKCc	AT2G42830.2		MIKCc	486166		MIKCc	Bra012564		MIKCc	Thhalv10000598m		MIKCc	GSVIVT01009815001		MIKCc	Aquca_022_00241.1		MIKCc	LOC_Os03g54160		MIKCc	GRMZM2G069370_P01		MIKCc	Sb03g041860.1		MIKC*	XM_002970396\XM_002978468
MIKCc	Solyc08g080100.2.1		MIKCc	PGSC0003DMP400041061		MIKCc	ppa010758m		MIKCc	Medtr2g009840		MIKCc	LG III-163520		MIKCc	Glyma13g29510		MIKCc	Carubv10023996m		MIKCc	AT2G45650.1		MIKCc	320100		MIKCc	Bra007419		MIKCc	Thhalv10001632m		MIKCc	GSVIVT01026207001		MIKCc	Aquca_013_00477.1		MIKCc	LOC_Os07g01820		MIKCc	GRMZM2G071620_P01		MIKCc	Sb03g042080.1
MIKCc	Solyc12g056460.1.1		MIKCc	PGSC0003DMP400011975		MIKCc	ppa014844m		MIKCc	Medtr5g032520		MIKCc	LG III-216510		MIKCc	Glyma04g43640		MIKCc	Carubv10017886m		MIKCc	AT2G45660.1		MIKCc	492570		MIKCc	Bra025126		MIKCc	Thhalv10001631m		MIKCc	GSVIVT01012110001		MIKCc	Aquca_005_00633.1		MIKCc	LOC_Os06g49840		MIKCc	GRMZM2G072582_P02		MIKCc	Sb04g000500.1		Type I	XM_002961485\XM_002971235
MIKCc	Solyc02g091550.1.1		MIKCc	PGSC0003DMP400011976		MIKCc	ppa022942m		MIKCc	Medtr5g032150		MIKCc	LG III-216650		MIKCc	Glyma06g48270		MIKCc	Carubv10005697m		MIKCc	AT3G02310.1		MIKCc	904011		MIKCc	Bra004716		MIKCc	Thhalv10026139m		MIKCc	GSVIVT01033067001		MIKCc	Aquca_003_00853.1		MIKCc	LOC_Os04g49150		MIKCc	GRMZM2G079727_P01		MIKCc	Sb04g004736.1
MIKCc	Solyc11g005120.1.1		MIKCc	PGSC0003DMP400011974		MIKCc	ppa019932m		MIKCc	Medtr1g101970		MIKCc	LG III-216860		MIKCc	Glyma08g42300		MIKCc	Carubv10024046m		MIKCc	AT3G30260.1		MIKCc	490820		MIKCc	Bra004007		MIKCc	Thhalv10026757m		MIKCc	GSVIVT01008140001		MIKCc	Aquca_002_00911.1		MIKCc	LOC_Os07g41370		MIKCc	GRMZM2G097059_P01		MIKCc	Sb04g028960.1		Type I	XM_002970723\XM_002991077
MIKCc	Solyc03g006830.2.1		MIKCc	PGSC0003DMP400026671		MIKCc	ppa010723m		MIKCc	Medtr5g066180		MIKCc	LG IV-187530		MIKCc	Glyma18g12590		MIKCc	Carubv10006453m		MIKCc	AT3G54340.1		MIKCc	492389		MIKCc	Bra014454		MIKCc	Thhalv10014726m		MIKCc	GSVIVT01036549001		MIKCc	Aquca_002_00915.1		MIKCc	LOC_Os12g31748		MIKCc	GRMZM2G099522_P02		MIKCc	Sb04g031750.1
MIKCc	Solyc01g093960.2.1		MIKCc	PGSC0003DMP400039438		MIKCc	ppa010249m		MIKCc	Medtr7g016630		MIKCc	LG IV-188370		MIKCc	Glyma14g03100		MIKCc	Carubv10005653m		MIKCc	AT3G57230.1		MIKCc	908971		MIKCc	Bra038326		MIKCc	Thhalv10014738m		MIKCc	GSVIVT01008806001		MIKCc	Aquca_006_00072.1		MIKCc	LOC_Os01g66290		MIKCc	GRMZM2G105387_P01		MIKCc	Sb04g033930.1		Type I	XM_002970254\XM_002978417
MIKCc	Solyc02g089210.2.1		MIKCc	PGSC0003DMP400039437		MIKCc	ppa010308m		MIKCc	Medtr5g066960		MIKCc	LG IV-43470		MIKCc	Glyma02g45730		MIKCc	Carubv10005695m		MIKCc	AT3G57390.1		MIKCc	489185		MIKCc	Bra029347		MIKCc	Thhalv10005641m		MIKCc	GSVIVT01036551001		MIKCc	Aquca_006_00074.1		MIKCc	LOC_Os02g52340		MIKCc	GRMZM2G110153_P01		MIKCc	Sb06g017660.1
MIKCc	Solyc05g056620.1.1		MIKCc	PGSC0003DMP400018138		MIKCc	ppa010727m		MIKCc	Medtr5g031000		MIKCc	LG IX-76020		MIKCc	Glyma09g36590		MIKCc	Carubv10002792m		MIKCc	AT3G58780.3		MIKCc	483701		MIKCc	Bra011021		MIKCc	Thhalv10004954m		MIKCc	GSVIVT01008139001		MIKCc	Aquca_007_00336.1		MIKCc	LOC_Os08g33488		MIKCc	GRMZM2G117961_P01		MIKCc	Sb06g026300.1		Type I	XM_002970473\XM_002978557
MIKCc	Solyc06g069430.2.1		MIKCc	PGSC0003DMP400000027		MIKCc	ppa010807m		MIKCc	Medtr4g093970		MIKCc	LG IX-99890		MIKCc	Glyma12g00770		MIKCc	Carubv10027142m		MIKCc	AT3G61120.1		MIKCc	885294		MIKCc	Bra026543		MIKCc	Thhalv10001597m		MIKCc	GSVIVT01010521001		MIKCc	Aquca_014_00308.1		MIKCc	LOC_Os04g23910		MIKCc	GRMZM2G128953_P01		MIKCc	Sb06g028420.1
MIKCc	Solyc02g065730.1.1		MIKCc	PGSC0003DMP400000026		MIKCc	ppa026083m		MIKCc	Medtr5g046870		MIKCc	LG V-109900		MIKCc	Glyma02g13420		MIKCc	Carubv10027148m		MIKCc	AT4G09960.3		MIKCc	918221		MIKCc	Bra029424		MIKCc	Thhalv10015303m		MIKCc	GSVIVT01012249001		MIKCc	Aquca_022_00039.1		MIKCc	LOC_Os08g02070		MIKCc	GRMZM2G129034_P01		MIKCc	Sb07g001250.1		Type I	XM_002966284\XM_002978185
MIKCc	Solyc03g114830.2.1		MIKCc	PGSC0003DMP400000297		MIKCc	ppa012927m		MIKCc	Medtr4g093030		MIKCc	LG V-171780		MIKCc	Glyma01g08150		MIKCc	Carubv10015972m		MIKCc	AT4G11880.1		MIKCc	865435		MIKCc	Bra000393		MIKCc	Thhalv10026205m		MIKCc	GSVIVT01027579001		MIKCc	Aquca_015_00177.1		MIKCc	LOC_Os02g36924		MIKCc	GRMZM2G135018_P01		MIKCc	Sb07g026200.1
MIKCc	Solyc04g081000.2.1		MIKCc	PGSC0003DMP400049309		MIKCc	ppa010578m		MIKCc	Medtr1g038300		MIKCc	LG V-98700		MIKCc	Glyma16g13070		MIKCc	Carubv10023910m		MIKCc	AT4G18960.1		MIKCc	476039		MIKCc	Bra039324		MIKCc	Thhalv10014716m		MIKCc	GSVIVT01018446001		MIKCc	Aquca_018_00120.1		MIKCc	LOC_Os02g07430		MIKCc	GRMZM2G137387_P01		MIKCc	Sb08g006430.1		Type I	XM_002969515\XM_002970783
MIKCc	Solyc02g084630.2.1		MIKCc	PGSC0003DMP400042628		MIKCc	ppa011140m		MIKCc	Medtr4g093370		MIKCc	LG VI-46060		MIKCc	Glyma08g36380		MIKCc	Carubv10027529m		MIKCc	AT4G22950.1		MIKCc	919330		MIKCc	Bra035952		MIKCc	Thhalv10004826m		MIKCc	GSVIVT01019883001		MIKCc	Aquca_002_00915.2		MIKCc	LOC_Os06g45650		MIKCc	GRMZM2G137510_P01		MIKCc	Sb08g006460.1
MIKCc	Solyc06g059970.2.1		MIKCc	PGSC0003DMP400002483		MIKCc	ppa011063m		MIKCc	Medtr3g080940		MIKCc	LG VII-162750		MIKCc	Glyma18g50910		MIKCc	Carubv10027093m		MIKCc	AT4G24540.1		MIKCc	485833		MIKCc	Bra032814		MIKCc	Thhalv10004853m		MIKCc	GSVIVT01005934001		MIKC*	Aquca_014_00554.1		MIKCc	LOC_Os04g52410		MIKCc	GRMZM2G137510_P03		MIKCc	Sb08g015555.1		Type I	XM_002970468\XM_002978551
MIKCc	Solyc08g067230.2.1		MIKCc	PGSC0003DMP400002482		MIKCc	ppa010714m		MIKCc	Medtr3g014350		MIKCc	LG VII-169120		MIKCc	Glyma08g27680		MIKCc	Carubv10006544m		MIKCc	AT4G37940.1		MIKCc	476870		MIKCc	Bra012997		MIKCc	Thhalv10019025m		MIKCc	GSVIVT01009171001		MIKC*	Aquca_002_00641.1		MIKCc	LOC_Os01g52680		MIKCc	GRMZM2G139073_P01		MIKCc	Sb09g006360.1
MIKCc	Solyc03g019710.2.1		MIKCc	PGSC0003DMP400046162		MIKCc	ppa010822m		MIKCc	Medtr2g077770		MIKCc	LG VII-27230		MIKCc	Glyma05g07380		MIKCc	Carubv10026982m		MIKCc	AT5G10140.1		MIKCc	496727		MIKCc	Bra000696		MIKCc	Thhalv10004769m		MIKCc	GSVIVT01011300001		Mα	Aquca_069_00019.1		MIKCc	LOC_Os12g10520		MIKCc	GRMZM2G147716_P01		MIKCc	Sb09g020770.1		Type I	XM_002979720\XM_002985385
MIKCc	Solyc07g055920.2.1		MIKCc	PGSC0003DMP400007293		MIKCc	ppa018667m		MIKC*	AC232874_1024		MIKCc	LG VII-27580		MIKCc	Glyma17g08890		MIKCc	Carubv10018408m		MIKCc	AT5G13790.1		MIKCc	497339		MIKCc	Bra020826		MIKCc	Thhalv10010683m		MIKCc	GSVIVT01015641001		Mα	Aquca_069_00021.1		MIKCc	LOC_Os03g54170		MIKCc	GRMZM2G148220_P01		MIKCc	Sb10g004390.1
MIKCc	Solyc11g028020.1.1		MIKCc	PGSC0003DMP400007292		MIKCc	ppa022274m		MIKC*	AC235748_1025		MIKCc	LG VII-27860		MIKCc	Glyma06g22650		MIKCc	Carubv10022005m		MIKCc	AT5G15800.2		MIKCc	886791		MIKCc	Bra014552		MIKCc	Thhalv10005055m		MIKCc	GSVIVT01001701001		Mα	Aquca_005_00477.1		MIKCc	LOC_Os08g41960		MIKCc	GRMZM2G148693_P01		MIKCc	Sb10g007380.1		Type I	XM_002973948\XM_002983455
MIKCc	Solyc11g010570.1.1		MIKCc	PGSC0003DMP400042629		MIKC*	ppa007816m		MIKC*	Medtr5g041650		MIKCc	LG VII-86800		MIKCc	Glyma04g31800		MIKCc	Carubv10027017m		MIKCc	AT5G20240.1		MIKCc	488929		MIKCc	Bra003356		MIKCc	Thhalv10005413m		MIKCc	GSVIVT01008560001		Mα	Aquca_054_00126.1		MIKCc	LOC_Os03g03100		MIKCc	GRMZM2G152862_P01		MIKCc	Sb10g026690.1
MIKCc	Solyc01g105800.2.1		MIKCc	PGSC0003DMP400046163		MIKC*	ppa015857m		MIKC*	Medtr5g061750		MIKCc	LG VIII-87570		MIKCc	Glyma04g31810		MIKCc	Carubv10018833m		MIKCc	AT5G23260.2		MIKCc	486333		MIKCc	Bra003278		MIKCc	Thhalv10004949m		MIKCc	GSVIVT01019167001		Mα	Aquca_096_00047.1		MIKCc	LOC_Os06g11330		MIKCc	GRMZM2G152862_P02		MIKCc	Sb10g029810.1		Type I	XM_002973007\XM_002984476
MIKCc	Solyc01g106170.2.1		MIKCc	PGSC0003DMP400006616		MIKC*	ppa017562m		Mα	Medtr1g108580		MIKCc	LG VIII-87710		MIKCc	Glyma10g38580		MIKCc	Carubv10020979m		MIKCc	AT5G51860.1		MIKCc	321962		MIKCc	Bra035907		MIKCc	Thhalv10014683m		MIKCc	GSVIVT01019180001		Mα	Aquca_010_00738.1		MIKCc	LOC_Os10g39130		MIKCc	GRMZM2G160565_P01		MIKCc	Sb03g033380.1
MIKCc	Solyc06g033820.1.1		MIKCc	PGSC0003DMP400006615		Mα	ppa021886m		Mα	Medtr1g012570		MIKCc	LG X-207060		MIKCc	Glyma20g29250		MIKCc	Carubv10028173m		MIKCc	AT5G51870.3		MIKCc	489841		MIKCc	Bra029281		MIKCc	Thhalv10006196m		MIKCc	GSVIVT01002442001		Mα	Aquca_024_00131.1		MIKCc	LOC_Os02g49840		MIKCc	GRMZM2G160687_P03		MIKCc	Sb01g007790.1		Type I	XM_002973124\XM_002976491
MIKC*	Solyc04g078300.2.1		MIKCc	PGSC0003DMP400006319		Mα	ppa017542m		Mα	Medtr1g075600		MIKCc	LG XI-77000		MIKCc	Glyma09g27450		MIKCc	Carubv10001962m		MIKCc	AT5G60910.1		MIKCc	481114		MIKCc	Bra014822		MIKCc	Thhalv10017047m		MIKCc	GSVIVT01003861001		Mα	Aquca_002_01450.1		MIKCc	LOC_Os05g11414		MIKCc	GRMZM2G161666_P01		MIKC*	Sb05g025970.1
MIKC*	Solyc05g051830.2.1		MIKCc	PGSC0003DMP400006318		Mα	ppa024816m		Mα	Medtr8g086290		MIKCc	LG XII-165550		MIKCc	Glyma16g32540		MIKCc	Carubv10019520m		MIKCc	AT5G62165.1		MIKC*	880553		MIKCc	Bra007067		MIKCc	Thhalv10017157m		MIKCc	GSVIVT01003864001		Mα	Aquca_041_00050.1		MIKCc	LOC_Os06g23950		MIKCc	GRMZM2G171365_P01		MIKC*	Sb10g007810.1		Type I(Mα)	XM_002967770\XM_002981654
MIKC*	Solyc06g033830.1.1		MIKCc	PGSC0003DMP400031039		Mα	ppa022437m		Mα	Medtr4g131030		MIKCc	LG XII-190750		MIKCc	Glyma07g08890		MIKCc	Carubv10025002m		MIKCc	AT5G65050.3		MIKC*	476961		MIKCc	Bra029314		MIKCc	Thhalv10028938m		MIKCc	GSVIVT01018450001		Mα	Aquca_069_00022.1		MIKCc	LOC_Os04g38770		MIKCc	GRMZM2G171365_P03		Mα	Sb02g002400.1
MIKC*	Solyc03g115910.1.1		MIKCc	PGSC0003DMP400031041		Mα	ppa023670m		Mα	Medtr1g075570		MIKCc	LG XII-191450		MIKCc	Glyma03g02210		MIKCc	Carubv10003771m		MIKCc	AT5G65060.1		MIKC*	476959		MIKCc	Bra006214		MIKCc	Thhalv10000308m		MIKCc	GSVIVT01019630001		Mα	Aquca_069_00018.1		MIKCc	LOC_Os05g11380		MIKCc	GRMZM2G171365_P04		Mα	Sb02g002410.1		Type I(Mα)	XM_002985619
MIKC*	Solyc06g048380.1.1		MIKCc	PGSC0003DMP400031040		Mα	ppb022733m		Mα	Medtr3g030780		MIKCc	LG XII-198870		MIKCc	Glyma05g07350		MIKCc	Carubv10023941m		MIKCc	AT5G65070.3		MIKC*	477299		MIKCc	Bra010955		MIKC*	Thhalv10019686m		MIKC*	GSVIVT01022182001		Mα	Aquca_069_00020.1		MIKC*	LOC_Os01g69850		MIKCc	GRMZM2G174005_P01		Mα	Sb02g002430.1
MIKC*	Solyc07g052700.2.1		MIKCc	PGSC0003DMP400031038		Mα	ppa026464m		Mα	Medtr1g108500		MIKCc	LG XII-86380		MIKCc	Glyma01g08130		MIKCc	Carubv10023953m		MIKCc	AT5G65080.1		MIKC*	877021		MIKCc	Bra004928		MIKC*	Thhalv10019795m		MIKC*	GSVIVT01009393001		Mα	Aquca_015_00242.1		MIKC*	LOC_Os11g43740		MIKCc	GRMZM2G359952_P01		Mα	Sb02g006700.1
Mα	Solyc01g098050.1.1		MIKCc	PGSC0003DMP400031037		Mα	ppa019217m		Mα	Medtr2g030740		MIKCc	LG XIV-25060		MIKCc	Glyma02g13400		MIKC*	Carubv10010907m		MIKC*	AT1G18750.1		MIKC*	912597		MIKCc	Bra019343		MIKC*	Thhalv10019726m		MIKC*	GSVIVT01035477001		Mα	Aquca_015_00243.1		MIKC*	LOC_Os08g38590		MIKC*	GRMZM2G441115_P01		Mα	Sb02g006710.1
Mα	Solyc01g066730.2.1		MIKCc	PGSC0003DMP400013090		Mα	ppa024282m		Mα	Medtr1g108510		MIKCc	LG XIV-25410		MIKCc	Glyma19g04320		MIKC*	Carubv10021590m		MIKC*	AT1G22130.1		MIKC*	864749		MIKCc	Bra029154		MIKC*	Thhalv10018691m		MIKC*	GSVIVT01007989001		Mα	Aquca_001_00458.1		MIKC*	LOC_Os06g11970		MIKC*	GRMZM2G334225_P02		Mα	Sb02g006730.1
Mα	Solyc01g098060.1.1		MIKCc	PGSC0003DMP400013088		Mα	ppa016038m		Mα	Medtr3g030770		MIKCc	LG XIX-126070		MIKCc	Glyma13g06730		MIKC*	Carubv10020210m		MIKC*	AT1G69540.1		MIKC*	320424		MIKCc	Bra028282		MIKC*	Thhalv10027470m		MIKC*	GSVIVT01000175001		Mα	Aquca_040_00096.1		Mα	LOC_Os04g31804		MIKC*	GRMZM2G152415_P01		Mα	Sb02g006750.1
Mα	Solyc03g033570.1.1		MIKCc	PGSC0003DMP400026672		Mα	ppa023142m		Mα	Medtr5g045560		MIKCc	LG XIX-126770		MIKCc	Glyma18g50900		MIKC*	Carubv10020226m		MIKC*	AT1G77950.1		MIKC*	859602		MIKCc	Bra028283		MIKC*	Thhalv10004409m		MIKC*	GSVIVT01008980001		Mα	Aquca_007_00029.1		Mα	LOC_Os12g21850		MIKC*	GRMZM2G334225_P01		Mα	Sb03g006210.1
Mα	Solyc10g018080.1.1		MIKCc	PGSC0003DMP400030218		Mα	ppa026571m		Mα	Medtr8g043650		MIKCc	LG XV-104090		MIKCc	Glyma08g27670		MIKC*	Carubv10017446m		MIKC*	AT1G77980.1		MIKC*	472101		MIKCc	Bra038511		MIKC*	Thhalv10002204m		MIKC*	GSVIVT01014093001		Mα	Aquca_003_00807.1		Mα	LOC_Os03g14850		Mα	AC212823.4_FGP003		Mα	Sb03g027570.1
Mα	Solyc02g032000.1.1		MIKCc	PGSC0003DMP400009184		Mα	ppa022494m		Mα	Medtr8g043860		MIKCc	LG XV-131250		MIKCc	Glyma11g36890		MIKC*	Carubv10024652m		MIKC*	AT2G03060.2		Mα	471935		MIKCc	Bra011509		MIKC*	Thhalv10007954m		Mα	GSVIVT01006592001		Mα	Aquca_052_00029.1		Mα	LOC_Os05g23780		Mα	AC216256.3_FGP006		Mα	Sb03g027580.1
Mα	Solyc03g034260.1.1		MIKCc	PGSC0003DMP400009183		Mα	ppa017246m		Mα	Medtr2g093190		MIKCc	LG XV-139440		MIKCc	Glyma18g00800		MIKC*	Carubv10025621m		MIKC*	AT2G26320.1		Mα	891573		MIKCc	Bra036201		MIKC*	Thhalv10019839m		Mα	GSVIVT01037026001		Mβ	Aquca_042_00134.1		Mα	LOC_Os06g22760		Mα	AC234185.1_FGP006		Mα	Sb03g044170.1
Mα	Solyc09g061950.1.1		MIKCc	PGSC0003DMP400044274		Mα	ppa026089m		Mα	Medtr2g084920		MIKCc	LG XVII-8400		MIKCc	Glyma05g28140		MIKC*	Carubv10025009m		Mα	AT1G01530.1		Mα	314222		MIKCc	Bra013891		Mα	Thhalv10009669m		Mα	GSVIVT01010218001		Mγ	Aquca_112_00002.1		Mα	LOC_Os06g30810		Mα	GRMZM2G032905_P01		Mα	Sb04g004410.1
Mα	Solyc04g056550.1.1		MIKCc	PGSC0003DMP400044273		Mα	ppa026127m		Mα	Medtr2g084950		MIKCc	LG XVII-8960		MIKCc	Glyma08g11120		MIKC*	Carubv10024749m		Mα	AT1G17310.1		Mα	891578		MIKCc	Bra029155		Mα	Thhalv10001168m		Mα	GSVIVT01010221001		Mγ	Aquca_017_00580.1		Mα	LOC_Os06g30830		Mα	GRMZM2G035092_P01		Mα	Sb04g024010.1
Mα	Solyc10g018070.1.1		MIKCc	PGSC0003DMP400044272		Mα	ppa022905m		Mα	Medtr2g085250		MIKCc	scaffold 155-3640		MIKCc	Glyma05g28130		MIKC*	Carubv10017440m		Mα	AT1G28450.1		Mα	901108		MIKCc	Bra030228		Mα	Thhalv10001151m		Mα	GSVIVT01021534001		Mγ	Aquca_011_00381.1		Mα	LOC_Os09g02830		Mα	GRMZM2G052045_P01		Mα	Sb0836s002010.1
Mα	Solyc10g050950.1.1		MIKCc	PGSC0003DMP400016560		Mα	ppa024464m		Mα	Medtr2g085280		MIKCc	scaffold 155-3850		MIKCc	Glyma08g11110		MIKC*	Carubv10009419m		Mα	AT1G28460.1		Mα	878307		MIKCc	Bra008802		Mα	Thhalv10017825m		Mα	GSVIVT01037022001		Mγ	Aquca_029_00010.1		Mα	LOC_Os01g74440		Mα	GRMZM2G055782_P01		Mα	Sb06g015640.1
Mα	Solyc10g050900.1.1		MIKCc	PGSC0003DMP400028305		Mα	ppa024983m		Mα	Medtr6g091020		MIKCc	scaffold 41-23520		MIKCc	Glyma13g33030		MIKC*	Carubv10021761m		Mα	AT1G29962.1		Mα	876627		MIKCc	Bra020742		Mα	Thhalv10015516m		Mα	GSVIVT01037024001		Mγ	Aquca_027_00068.1		Mα	LOC_Os12g21880		Mα	GRMZM2G065234_P01		Mα	Sb06g019040.1
Mα	Solyc03g062820.1.1		MIKCc	PGSC0003DMP400056040		Mβ	ppa008070m		Mα	Medtr8g091240		MIKCc	scaffold 41-27370		MIKCc	Glyma13g33040		Mα	Carubv10011075m		Mα	AT1G46408.1		Mα	482404		MIKCc	Bra017638		Mα	Thhalv10027307m		Mα	GSVIVT01037031001		Mγ	Aquca_007_00647.1		Mα	LOC_Os09g02780		Mα	GRMZM2G072582_P03		Mα	Sb07g007306.1
Mα	Solyc01g098070.1.1		MIKCc	PGSC0003DMP400056041		Mβ	ppa007024m		Mα	Medtr5g055100		MIKCc	scaffold 4342		MIKCc	Glyma15g06300		Mα	Carubv10012603m		Mα	AT1G47760.1		Mα	328110		MIKCc	Bra019221		Mα	Thhalv10023871m		Mα	GSVIVT01037031001		Mγ	Aquca_003_00269.1		Mα	LOC_Os02g06860		Mα	GRMZM2G073357_P01		Mα	Sb07g007373.1
Mα	Solyc04g025970.1.1		MIKCc	PGSC0003DMP400032740		Mβ	ppa013383m		Mα	AC233655_23		MIKCc	scaffold 690-210		MIKCc	Glyma08g07260		Mα	Carubv10011345m		Mα	AT1G48150.1		Mα	475240		MIKCc	Bra014628		Mα	Thhalv10023813m		Mγ	GSVIVT01031333001		Mγ	Aquca_003_00270.1		Mβ	LOC_Os01g23770		Mα	GRMZM2G098986_P01		Mα	Sb07g021110.1
Mα	Solyc10g018110.1.1		MIKCc	PGSC0003DMP400000025		Mβ	ppa026256m		Mα	Medtr4g127140		MIKCc	scaffold 690-70		MIKCc	Glyma07g30040		Mα	Carubv10011458m		Mα	AT1G54760.1		Mα	475244		MIKCc	Bra012957		Mα	Thhalv10022229m					Mγ	Aquca_003_00271.1		Mβ	LOC_Os01g23780		Mα	GRMZM2G099577_P01		Mα	Sb07g026180.1
Mα	Solyc06g059780.1.1		MIKCc	PGSC0003DMP400043869		Mβ	ppa018410m		Mα	Medtr5g053390		MIKC*	LG II-93800		MIKCc	Glyma02g04710		Mα	Carubv10012009m		Mα	AT1G60880.1		Mα	317287		MIKCc	Bra025411		Mα	Thhalv10019133m					Mγ	Aquca_003_00272.1		Mβ	LOC_Os01g11510		Mα	GRMZM2G105387_P04		Mα	Sb08g005892.1
Mα	Solyc03g119680.1.1		MIKCc	PGSC0003DMP400041953		Mβ	ppa021970m		Mα	Medtr8g051580		MIKC*	LG V-148960		MIKCc	Glyma01g02880		Mα	Carubv10024968m		Mα	AT1G60920.1		Mα	895087		MIKCc	Bra010465		Mα	Thhalv10003338m					Mγ	Aquca_061_00072.1		Mβ	LOC_Os07g04170		Mα	GRMZM2G129034_P02		Mα	Sb09g016220.1
Mα	Solyc03g033890.1.1		MIKCc	PGSC0003DMP400041060		Mβ	ppa027181m		Mα	Medtr8g046350		MIKC*	LG VII-23310		MIKCc	Glyma06g10020		Mα	Carubv10010156m		Mα	AT1G65360.1		Mα	868378		MIKCc	Bra007324		Mα	Thhalv10000479m					Mγ	Aquca_039_00138.1		Mβ	LOC_Os01g23750		Mα	GRMZM2G130382_P01		Mα	Sb09g029120.1
Mα	Solyc03g033900.1.1		MIKCc	PGSC0003DMP400059446		Mβ	ppa020857m		Mα	Medtr8g022970		MIKC*	LG VII-62440		MIKCc	Glyma12g17720		Mα	Carubv10025656m		Mα	AT1G72350.1		Mα	901071		MIKCc	Bra016128		Mα	Thhalv10017754m					Mγ	Aquca_039_00139.1		Mβ	LOC_Os01g68420		Mα	GRMZM2G152862_P03		Mα	Sb10g002680.1
Mα	Solyc03g007020.1.1		MIKCc	PGSC0003DMP400031036		Mβ	ppa023499m		Mα	Medtr2g045020		MIKC*	LG VIII-78330		MIKCc	Glyma02g33040		Mα	Carubv10001421m		Mα	AT2G24840.1		Mα	898356		MIKCc	Bra011797		Mα	Thhalv10022102m					Mγ	Aquca_016_00296.1		Mβ	LOC_Os01g23760		Mα	GRMZM2G163335_P01		Mα	Sb10g021663.1
Mα	Solyc01g066500.1.1		MIKCc	PGSC0003DMP400016559		Mβ	ppa017491m		Mα	AC233082_2		MIKC*	LG X-218890		MIKCc	Glyma01g02530		Mα	Carubv10007644m		Mα	AT2G34440.1		Mα	358254		MIKCc	Bra010623		Mα	Thhalv10012100m					Mγ	Aquca_017_00589.1		Mβ	LOC_Os01g68560		Mα	GRMZM2G171365_P02		Mα	Sb10g019770.1
Mα	Solyc04g025030.1.1		MIKC*	PGSC0003DMP400066672		Mγ	ppa017207m		Mα	AC233082_22		MIKC*	LG XVIII-49070		MIKCc	Glyma09g33450		Mα	Carubv10021715m		Mα	AT3G04100.1		Mα	336095		MIKCc	Bra013812		Mα	Thhalv10028255m					Mγ	Aquca_012_00123.1		Mβ	LOC_Os01g67890		Mα	GRMZM2G320549_P01		Mβ	Sb03g013650.1
Mα	Solyc04g025110.1.1		MIKC*	PGSC0003DMP400067946		Mγ	ppa024403m		Mβ	Medtr1g115090		MIKC*	scaffold 1217-70		MIKCc	Glyma14g36220		Mα	Carubv10021738m		Mα	AT3G66656.1		Mα	905731		MIKCc	Bra007972		Mα	Thhalv10015908m					Mγ	Aquca_112_00001.1		Mγ	LOC_Os04g25930		Mα	GRMZM2G340130_P01		Mβ	Sb02g037430.1
Mα	Solyc04g047870.1.1		MIKC*	PGSC0003DMP400033931		Mγ	ppa024303m		Mβ	Medtr6g005440		MIKC*	scaffold 205-2310		MIKCc	Glyma02g38090		Mα	Carubv10016398m		Mα	AT4G36590.1		Mα	905471		MIKCc	Bra030222		Mα	Thhalv10003315m								Mγ	LOC_Os04g24790		Mα	GRMZM2G375707_P01		Mγ	Sb02g005005.1
Mα	Solyc04g056740.1.1		MIKC*	PGSC0003DMP400045466		Mγ	ppa019749m		Mβ	Medtr6g005450		Mα	LG I-239260		MIKCc	Glyma15g06470		Mα	Carubv10021825m		Mα	AT5G04640.1		Mα	477978		MIKCc	Bra003919		Mα	Thhalv10003426m								Mγ	LOC_Os04g24800		Mα	GRMZM2G446426_P01		Mγ	Sb05g023351.1
Mα	Solyc04g064860.1.1		Mα	PGSC0003DMP400020035		Mγ	ppa018168m		Mβ	Medtr2g049610		Mα	LG II-309120		MIKCc	Glyma13g32810		Mα	Carubv10024914m		Mα	AT5G27130.1		Mβ	479371		MIKCc	Bra013028		Mα	Thhalv10000432m								Mγ	LOC_Os04g24810		Mα	GRMZM2G459864_P01
Mα	Solyc10g012180.1.1		Mα	PGSC0003DMP400038951		Mγ	ppa014932m		Mβ	AC233082_23		Mα	LG II-59850		MIKCc	Glyma08g06990		Mα	Carubv10028580m		Mα	AT5G38620.1		Mβ	357809		MIKCc	Bra039921		Mα	Thhalv10009431m								Mγ	LOC_Os04g25870		Mα	GRMZM2G471698_P01
Mα	Solyc10g012200.1.1		Mα	PGSC0003DMP400038948		Mγ	ppa022382m		Mγ	Medtr4g031910		Mα	LG IV-153510		MIKCc	Glyma08g06980		Mα	Carubv10012214m		Mα	AT5G49420.1		Mβ	876002		MIKCc	Bra020093		Mα	Thhalv10029256m								Mγ	LOC_Os04g25920		Mα	GRMZM2G472096_P01
Mα	Solyc10g012390.1.1		Mα	PGSC0003DMP400064104		Mγ	ppa021813m		Mγ	Medtr4g032620		Mα	LG IV-153790		MIKCc	Glyma06g12380		Mα	Carubv10010430m		Mα	AT5G49490.1		Mβ	338390		MIKCc	Bra029365		Mα	Thhalv10029380m								Mγ	LOC_Os03g37670		Mα	GRMZM2G472100_P01
Mα	Solyc10g012380.1.1		Mα	PGSC0003DMP400057244		Mγ	ppa022799m		Mγ	Medtr3g031240		Mα	LG IX-110110		MIKCc	Glyma04g42420		Mα	Carubv10010438m		Mα	AT5G60440.1		Mβ	893571		MIKCc	Bra006549		Mα	Thhalv10029235m								Mγ	LOC_Os03g38610		Mα	GRMZM2G475390_P01
Mα	Solyc10g050940.1.1		Mα	PGSC0003DMP400061641		Mγ	ppa014627m		Mγ	Medtr7g055930		Mα	LG IX-71750		MIKCc	Glyma13g09660		Mα	Carubv10010833m		Mβ	AT1G59810.1		Mβ	489617		MIKCc	Bra002285		Mα	Thhalv10022154m								Mγ	LOC_Os01g18420		Mβ	GRMZM2G137289_P01
Mα	Solyc06g054680.1.1		Mα	PGSC0003DMP400050751		Mγ	ppa025369m		Mγ	Medtr3g031100		Mα	LG IX-71820		MIKCc	Glyma14g24590		Mα	Carubv10012479m		Mβ	AT1G60040.1		Mβ	916318		MIKCc	Bra026507		Mα	Thhalv10023175m								Mγ	LOC_Os01g18440		Mβ	GRMZM2G038878_P01
Mα	Solyc03g033880.1.1		Mα	PGSC0003DMP400007950					Mγ	Medtr3g065100		Mα	LG VI-250040		MIKCc	Glyma11g07820		Mα	Carubv10011216m		Mβ	AT3G18650.1		Mβ	860242		MIKCc	Bra028599		Mα	Thhalv10015623m											Mβ	GRMZM2G306610_P01
Mα	Solyc03g033940.1.1		Mα	PGSC0003DMP400059476					Mγ	AC231371_23		Mα	LG VII-28490		MIKCc	Glyma01g37470		Mα	Carubv10021362m		Mβ	AT4G02235.1		Mβ	493979		MIKCc	Bra009055		Mβ	Thhalv10022126m											Mγ	GRMZM2G035836_P01
Mα	Solyc11g069770.1.1		Mα	PGSC0003DMP400058229					Mγ	AC235664_9		Mα	LG VIII-30590		MIKCc	Glyma04g02980		Mα	Carubv10021838m		Mβ	AT4G11250.1		Mβ	496768		MIKCc	Bra006051		Mβ	Thhalv10015661m											Mγ	GRMZM2G411477_P01
Mα	Solyc01g097850.1.1		Mα	PGSC0003DMP400059488					Mγ	Medtr4g032110		Mα	LG XII-175700		MIKCc	Glyma06g02990		Mα	Carubv10022431m		Mβ	AT5G26880.1		Mβ	919101		MIKCc	Bra031884		Mβ	Thhalv10023980m
Mα	Solyc01g060310.1.1		Mα	PGSC0003DMP400038946					Mγ	Medtr4g032260		Mα	LG XVI-161630		MIKCc	Glyma18g33910		Mα	Carubv10022052m		Mβ	AT5G26950.1		Mβ	489614		MIKCc	Bra019018		Mβ	Thhalv10002808m
Mα	Solyc01g106730.1.1		Mα	PGSC0003DMP400060834					Mγ	Medtr5g047580		Mα	LG XVII-11830		MIKCc	Glyma12g13560		Mα	Carubv10021446m		Mβ	AT5G27050.1		Mβ	910778		MIKCc	Bra017376		Mβ	Thhalv10005452m
Mα	Solyc01g060300.1.1		Mα	PGSC0003DMP400068756					Mγ	Medtr1g084950		Mα	scaffold 12122		MIKCc	Glyma16g17450		Mα	Carubv10021425m		Mβ	AT5G27070.1		Mγ	894833		MIKCc	Bra024351		Mβ	Thhalv10005435m
Mα	Solyc01g106720.1.1		Mα	PGSC0003DMP400023055					Mγ	Medtr2g035610		Mα	scaffold 166-5390		MIKCc	Glyma20g00400		Mα	Carubv10021267m		Mβ	AT5G27090.1		Mγ	894292		MIKCc	Bra024350		Mβ	Thhalv10028282m
Mα	Solyc01g106700.2.1		Mα	PGSC0003DMP400064994					Mγ	Medtr2g035580		Mα	scaffold 252-980		MIKCc	Glyma09g42060		Mα	Carubv10022123m		Mβ	AT5G27580.1		Mγ	871928		MIKCc	Bra031886		Mβ	Thhalv10028184m
Mα	Solyc01g106710.1.1		Mα	PGSC0003DMP400020055					Mγ	Medtr4g032290		Mα	scaffold 3668		MIKC*	Glyma13g02170		Mα	Carubv10021725m		Mβ	AT5G27944.1					MIKCc	Bra022771		Mβ	Thhalv10005313m
Mβ	Solyc05g013370.1.1		Mα	PGSC0003DMP400038950					Mγ	Medtr4g028720		Mα	scaffold 3897		MIKC*	Glyma14g34160		Mα	Carubv10002712m		Mβ	AT5G37415.1					MIKCc	Bra031888		Mβ	Thhalv10015500m
Mβ	Solyc11g020320.1.1		Mα	PGSC0003DMP400034313					Mγ	Medtr7g011950		Mα	scaffold 6288		MIKC*	Glyma04g04640		Mα	Carubv10002683m		Mβ	AT5G38740.1					MIKCc	Bra005545		Mβ	Thhalv10019780m
Mβ	Solyc11g020620.1.1		Mα	PGSC0003DMP400062330					Mγ	Medtr5g075380		Mα	scaffold 64-2100		MIKC*	Glyma17g10940		Mα	Carubv10002787m		Mβ	AT5G39750.1					MIKC*	Bra016386		Mγ	Thhalv10016044m
Mβ	Solyc11g020660.1.1		Mα	PGSC0003DMP400062847					Mγ	Medtr7g055790		Mα	scaffold 64-2940		MIKC*	Glyma05g00960		Mα	Carubv10028105m		Mβ	AT5G39810.1					MIKC*	Bra012308		Mγ	Thhalv10008961m
Mβ	Solyc01g103550.1.1		Mα	PGSC0003DMP400062952					Mγ	Medtr7g055940		Mα	scaffold 7800		MIKC*	Glyma20g04500		Mα	Carubv10019521m		Mβ	AT5G40120.1					MIKC*	Bra015643		Mγ	Thhalv10022373m
Mβ	Solyc06g071300.1.1		Mα	PGSC0003DMP400062389					Mγ	Medtr7g055800		Mβ	LG I-220570		MIKC*	Glyma07g35610		Mα	Carubv10014761m		Mβ	AT5G40220.1					MIKC*	Bra015645		Mγ	Thhalv10012000m
Mβ	Solyc01g103870.1.1		Mα	PGSC0003DMP400060286					Mγ	Medtr5g024430		Mβ	LG I-343770		Mα	Glyma08g03790		Mα	Carubv10006209m		Mβ	AT5G41200.1					MIKC*	Bra016544		Mγ	Thhalv10019833m
Mγ	Solyc01g102260.2.1		Mα	PGSC0003DMP400065718					Mγ	AC233082_20		Mβ	LG II-337890		Mα	Glyma05g35820		Mα	Carubv10022197m		Mβ	AT5G55690.1					MIKC*	Bra031049		Mγ	Thhalv10019681m
Mγ	Solyc12g016150.1.1		Mα	PGSC0003DMP400065322					Mγ	Medtr4g032270		Mβ	LG VII-27440		Mα	Glyma08g38880		Mα	Carubv10025699m		Mβ	AT5G58890.1					MIKC*	Bra025685		Mγ	Thhalv10019481m
Mγ	Solyc12g017300.1.1		Mα	PGSC0003DMP400064546								Mβ	LG VIII-13090		Mα	Glyma18g20830		Mα	Carubv10021917m		Mβ	AT5G65330.1					MIKC*	Bra024792		Mγ	Thhalv10019579m
Mγ	Solyc12g005210.1.1		Mα	PGSC0003DMP400058294								Mβ	LG X-233660		Mα	Glyma08g03820		Mβ	Carubv10015986m		Mγ	AT1G22590.2					MIKC*	Bra004393		Mγ	Thhalv10019667m
Mγ	Solyc12g016170.1.1		Mα	PGSC0003DMP400060643								Mβ	LG X-297150		Mα	Glyma08g03830		Mβ	Carubv10027564m		Mγ	AT1G31630.1					MIKC*	Bra017404		Mγ	Thhalv10019451m
Mγ	Solyc12g016180.1.1		Mα	PGSC0003DMP400067632								Mβ	LG XII-175630		Mα	Glyma16g01540		Mβ	Carubv10022233m		Mγ	AT1G31640.1					MIKC*	Bra011763		Mγ	Thhalv10019692m
			Mα	PGSC0003DMP400000151								Mβ	LG XV-83370		Mα	Glyma07g05000		Mβ	Carubv10003642m		Mγ	AT1G33070.1					Mα	Bra020247		Mγ	Thhalv10019449m
			Mα	PGSC0003DMP400066561								Mβ	scaffold 251-910		Mα	Glyma07g05020		Mβ	Carubv10003716m		Mγ	AT1G65300.1					Mα	Bra020242		Mγ	Thhalv10019751m
			Mα	PGSC0003DMP400066617								Mβ	scaffold 86-1190		Mα	Glyma07g05060		Mβ	Carubv10007591m		Mγ	AT1G65330.1					Mα	Bra002480		Mγ	Thhalv10019731m
			Mα	PGSC0003DMP400042972								Mβ	scaffold 9295		Mα	Glyma05g25930		Mβ	Carubv10007456m		Mγ	AT2G28700.1					Mα	Bra026764		Mγ	Thhalv10019758m
			Mα	PGSC0003DMP400062729								Mγ	LG VI-145040		Mα	Glyma08g08870		Mβ	Carubv10006350m		Mγ	AT2G40210.1					Mα	Bra022434		Mγ	Thhalv10019810m
			Mα	PGSC0003DMP400067527								Mγ	LG XIII-17150		Mα	Glyma02g35050		Mβ	Carubv10006654m		Mγ	AT3G05860.1					Mα	Bra026674		Mγ	Thhalv10019516m
			Mα	PGSC0003DMP400062231								Mγ	LG XIII-3150		Mα	Glyma02g35080		Mβ	Carubv10015354m		Mγ	AT5G06500.1					Mα	Bra032057		Mγ	Thhalv10027038m
			Mα	PGSC0003DMP400056936								Mγ	LG XVI-67480		Mα	Glyma10g10920		Mβ	Carubv10028378m		Mγ	AT5G26580.1					Mα	Bra007829		Mγ	Thhalv10002350m
			Mα	PGSC0003DMP400067343								Mγ	scaffold 131-2240		Mα	Glyma10g10930		Mβ	Carubv10027979m		Mγ	AT5G26630.1					Mα	Bra003884		Mγ	Thhalv10002352m
			Mα	PGSC0003DMP400064792								Mγ	scaffold 41-20160		Mα	Glyma10g10610		Mγ	Carubv10001114m		Mγ	AT5G26650.1					Mα	Bra038225		Mγ	Thhalv10002349m
			Mα	PGSC0003DMP400058264											Mα	Glyma10g10640		Mγ	Carubv10002823m		Mγ	AT5G27810.1					Mα	Bra021910		Mγ	Thhalv10002346m
			Mα	PGSC0003DMP400058110											Mα	Glyma10g10690		Mγ	Carubv10002761m		Mγ	AT5G27960.1					Mα	Bra011938		Mγ	Thhalv10002353m
			Mα	PGSC0003DMP400057325											Mα	Glyma10g10770		Mγ	Carubv10011611m		Mγ	AT5G48670.1					Mα	Bra040149		Mγ	Thhalv10002996m
			Mα	PGSC0003DMP400063139											Mα	Glyma10g10840		Mγ	Carubv10011303m								Mα	Bra035685		Mγ	Thhalv10003027m
			Mα	PGSC0003DMP400066865											Mα	Glyma10g10860		Mγ	Carubv10006189m								Mα	Bra001209		Mγ	Thhalv10002956m
			Mα	PGSC0003DMP400002114											Mα	Glyma10g10900		Mγ	Carubv10021360m								Mα	Bra031945		Mγ	Thhalv10002789m
			Mα	PGSC0003DMP400061939											Mα	Glyma10g40090		Mγ	Carubv10022252m								Mα	Bra032347		Mγ	Thhalv10023873m
			Mα	PGSC0003DMP400066082											Mα	Glyma10g40080		Mγ	Carubv10021762m								Mα	Bra027116		Mγ	Thhalv10024162m
			Mα	PGSC0003DMP400069389											Mα	Glyma10g40070		Mγ	Carubv10021540m								Mα	Bra018727		Mγ	Thhalv10024119m
			Mα	PGSC0003DMP400060311											Mα	Glyma10g40060		Mγ	Carubv10014232m								Mα	Bra014217		Mγ	Thhalv10022157m
			Mα	PGSC0003DMP400057605											Mα	Glyma20g27320		Mγ	Carubv10006793m								Mα	Bra037759		Mγ	Thhalv10021945m
			Mα	PGSC0003DMP400061778											Mα	Glyma20g27330		Mγ	Carubv10016121m								Mα	Bra040965		Mγ	Thhalv10027229m
			Mα	PGSC0003DMP400033688											Mα	Glyma20g27340		Mγ	Carubv10015981m								Mα	Bra020600		Mγ	Thhalv10021183m
			Mα	PGSC0003DMP400033689											Mα	Glyma20g27350		Mγ	Carubv10024813m								Mα	Bra009436		Mγ	Thhalv10023913m
			Mα	PGSC0003DMP400065737											Mα	Glyma13g39020		Mγ	Carubv10025411m								Mα	Bra037434		Mγ	Thhalv10004893m
			Mα	PGSC0003DMP400065699											Mα	Glyma01g42110		Mγ	Carubv10015167m								Mα	Bra010027
			Mα	PGSC0003DMP400066491											Mα	Glyma02g30990		Mγ	Carubv10025317m								Mα	Bra033492
			Mα	PGSC0003DMP400064060											Mα	Glyma10g11450		Mγ	Carubv10024608m								Mβ	Bra031864
			Mα	PGSC0003DMP400009091											Mα	Glyma10g12330		Mγ	Carubv10024493m								Mβ	Bra022341
			Mα	PGSC0003DMP400009108											Mα	Glyma14g24720		Mγ	Carubv10024482m								Mβ	Bra025609
			Mα	PGSC0003DMP400063103											Mβ	Glyma09g11550		Mγ	Carubv10008056m								Mβ	Bra025619
			Mα	PGSC0003DMP400011154											Mβ	Glyma15g23350		Mγ	Carubv10001920m								Mβ	Bra037571
			Mα	PGSC0003DMP400068810											Mβ	Glyma13g07720		Mγ	Carubv10002555m								Mβ	Bra025607
			Mα	PGSC0003DMP400061699											Mβ	Glyma19g06500		Mγ	Carubv10003757m								Mβ	Bra028965
			Mα	PGSC0003DMP400066766											Mβ	Glyma19g06510		Mγ	Carubv10001166m								Mβ	Bra002611
			Mα	PGSC0003DMP400059843											Mβ	Glyma08g22700		Mγ	Carubv10003161m								Mβ	Bra007138
			Mβ	PGSC0003DMP400060329											Mβ	Glyma07g03400		Mγ	Carubv10020903m								Mβ	Bra028020
			Mβ	PGSC0003DMP400063325											Mβ	Glyma08g10080		Mγ	Carubv10001714m								Mβ	Bra028019
			Mβ	PGSC0003DMP400066335											Mβ	Glyma08g10110											Mβ	Bra018741
			Mβ	PGSC0003DMP400056712											Mβ	Glyma03g36160											Mβ	Bra018767
			Mβ	PGSC0003DMP400057580											Mβ	Glyma11g16110											Mβ	Bra015129
			Mβ	PGSC0003DMP400067753											Mβ	Glyma15g23610											Mβ	Bra020923
			Mβ	PGSC0003DMP400066389											Mβ	Glyma19g06150											Mβ	Bra004071
			Mβ	PGSC0003DMP400010597											Mβ	Glyma19g07170											Mγ	Bra009913
			Mβ	PGSC0003DMP400057567											Mγ	Glyma18g04760											Mγ	Bra020552
			Mβ	PGSC0003DMP400066680											Mγ	Glyma11g33460											Mγ	Bra018490
			Mβ	PGSC0003DMP400049894											Mγ	Glyma18g05960											Mγ	Bra039404
			Mβ	PGSC0003DMP400066737											Mγ	Glyma02g34160											Mγ	Bra020555
			Mβ	PGSC0003DMP400068840											Mγ	Glyma03g13570											Mγ	Bra029469
			Mβ	PGSC0003DMP400069166											Mγ	Glyma03g19880											Mγ	Bra012335
			Mβ	PGSC0003DMP400062261											Mγ	Glyma11g30490											Mγ	Bra020525
			Mβ	PGSC0003DMP400041539											Mγ	Glyma11g30500											Mγ	Bra034809
			Mβ	PGSC0003DMP400041540											Mγ	Glyma11g30620											Mγ	Bra024521
			Mβ	PGSC0003DMP400058631											Mγ	Glyma11g30630											Mγ	Bra041022
			Mβ	PGSC0003DMP400063515											Mγ	Glyma11g30640											Mγ	Bra009911
			Mβ	PGSC0003DMP400052339											Mγ	Glyma11g30690											Mγ	Bra028730
			Mβ	PGSC0003DMP400056931											Mγ	Glyma18g05920											Mγ	Bra020550
			Mβ	PGSC0003DMP400061462											Mγ	Glyma18g05930											Mγ	Bra009176
			Mγ	PGSC0003DMP400032449											Mγ	Glyma18g05980											Mγ	Bra040248
			Mγ	PGSC0003DMP400013576											Mγ	Glyma18g05990											Mγ	Bra009199
			Mγ	PGSC0003DMP400057351											Mγ	Glyma18g06000											Mγ	Bra005166
			Mγ	PGSC0003DMP400048491											Mγ	Glyma18g06010											Mγ	Bra020524
			Mγ	PGSC0003DMP400043212											Mγ	Glyma18g06040											Mγ	Bra009174
			Mγ	PGSC0003DMP400058338											Mγ	Glyma20g12940											Mγ	Bra035449
			Mγ	PGSC0003DMP400046189											Mγ	Glyma01g17880											Mγ	Bra035448
			Mγ	PGSC0003DMP400055871											Mγ	Glyma10g28320
			Mγ	PGSC0003DMP400061386											Mγ	Glyma11g26120
			Mγ	PGSC0003DMP400029415											Mγ	Glyma11g26260
			Mγ	PGSC0003DMP400029412
			Mγ	PGSC0003DMP400057542
			Mγ	PGSC0003DMP400046670
			Mγ	PGSC0003DMP400043181
Note: These MADS genes were got according to previous studies.
1. Duan, W., Song, X., Liu, T., Huang, Z., Ren, J., Hou, X., et al. (2015). Genome-wide analysis of the MADS-box gene family in Brassica rapa (Chinese cabbage). Mol. Genet. Genomics 290: 239-255. doi: 10.​1007/​s00438-014-0912-7
2. Leseberg, C. H., Li, A., Kang, H., Duvall, M., and Mao, L. (2006). Genome-wide analysis of the MADS-box gene family in Populus trichocarpa. Gene 378: 84-94. doi: 10.1016/j.gene.2006.05.022
3. Fan, C. M., Wang, X., Wang, Y. W., Hu, R. B., Zhang, X. M., Chen, J. X., et al. (2013). Genome-wide expression analysis of soybean MADS genes showing potential function in the seed development. PloS One 8: e62288. doi: 10.1371/journal.pone.0062288
4. Par̆enicová, L., de Folter, S., Kieffer, M., Horner, D. S., Favalli, C., Busscher, J., et al. (2003). Molecular and phylogenetic analyses of the complete MADS-box transcription factor family in Arabidopsis new openings to the MADS world. Plant Cell 15: 1538-1551. doi: 10.1105/tpc.011544
5. Díaz-Riquelme, J., Lijavetzky, D., Martínez-Zapater, J. M., and Carmona, M. J. (2009). Genome-wide analysis of MIKCC-type MADS box genes in grapevine. Plant Physiol. 149: 354-369. doi: 10.​1104/​pp.​108.​131052
6. Arora, R., Agarwal, P., Ray, S., Singh, A. K., Singh, V. P., Tyagi, A. K., et al. (2007). MADS-box gene family in rice: genome-wide identification, organization and expression profiling during reproductive development and stress. BMC Genomics 8: 242. doi: 10.1186/1471-2164-8-242
7. Zhao, Y., Li, X., Chen, W., Peng, X., Cheng, X., Zhu, S., et al. (2011). Whole-genome survey and characterization of MADS-box gene family in maize and sorghum. Plant Cell Tiss. Org. 105: 159-173. doi: 10.1007/s11240-010-9848-8
8. Gramzow, L., Barker, E., Schulz, C., Ambrose, B., Ashton, N., Theißen, G., et al. (2012). Selaginella genome analysis-Entering the “homoplasy heaven” of the MADS world. Front. Plant Sci. 3: 214. doi: 10.3389/fpls.2012.00214
9. Barker, E., and Ashton, N. (2013). A parsimonious model of lineage-specific expansion of MADS-box genes in Physcomitrella patens. Plant Cell Rep. 2013; 32: 1161-1177. doi: 10.​1007/​s00299-013-1411-8

## Sheet: Table S4
Supplementary Table S4: The Information of MADS-box genes from different species identified in this study.
Setaria italica							Amborella trichopoda							Brachypodium distachyon							Brassica oleracea							Beta vulgaris							Chlamydomonas reinhardtii							Capsicum annuum							Fragaria vesca
Protein identifier	Protein Name	Locus Name	Arabidopsis	Family	E-value		Protein identifier	Protein Name	Locus Name	Arabidopsis	Family	E-value		Protein identifier	Protein Name	Locus Name	Arabidopsis	Family	E-value		Protein identifier	Protein Name	Locus Name	Arabidopsis	Family	E-value		Protein identifier	Protein Name	Locus Name	Arabidopsis	Family	E-value		Protein identifier	Protein Name	Locus Name	Arabidopsis	Family	E-value		Protein identifier	Protein Name	Locus Name	Arabidopsis	Family	E-value		Protein identifier
Seita.5G220600.1.p	SiMADS001	AT2G24840.1	AGL61	Mα	4e-06		evm_27.model.AmTr_v1.0_scaffold00001.225	ArMADS001	AT3G54340.1	AP3	MIKCc	8e-44		Bradi2g37111.1.p	BdMADS001	AT2G34440.1	AGL29	Mα	2e-05		Bol023922	BoMADS001	AT1G69540.1	AGL94	MIKC*	e-136		Bv1_005240_mnyn.t1	BvMADS001	AT2G14210.1	ANR1	MIKCc	1e-89		Cre11.g467577.t1.1	CrMADS001	AT3G57230.2	AGL16	MIKCc	1e-12		CA01g03610	CaMADS001	AT4G11880.1	AGL14	MIKCc	7e-26		mrna26429.1-v1.0-hybrid
Seita.5G303200.1.p	SiMADS002	AT4G09960.2	STK	MIKCc	2e-18		evm_27.model.AmTr_v1.0_scaffold00001.226	ArMADS002	AT2G14210.1	ANR1	MIKCc	4e-22		Bradi2g36778.1.p	BdMADS002	AT2G40210.1	AGL48	Mγ	2e-06		Bol024957	BoMADS002	AT1G26310.1	CAL	MIKCc	e-103		Bv1_006280_gdiw.t1	BvMADS002	AT3G54340.1	AP3	MIKCc	2e-76									CA01g05280	CaMADS002	AT2G24840.1	AGL61	Mα	2e-15		mrna05564.1-v1.0-hybrid
Seita.5G303200.2.p	SiMADS003	AT4G09960.2	STK	MIKCc	1e-18		evm_27.model.AmTr_v1.0_scaffold00001.409	ArMADS003	AT2G45660.1	SOC1	MIKCc	8e-67		Bradi2g57000.1.p	BdMADS003	AT5G20240.1	PI	MIKCc	6e-55		Bol029554	BoMADS003	AT2G45650.1	AGL6	MIKCc	5e-27		Bv1_007680_jyqa.t1	BvMADS003	AT2G22540.1	SVP	MIKCc	1e-55									CA01g05310	CaMADS003	AT2G24840.1	AGL61	Mα	5e-11		mrna14896.1-v1.0-hybrid
Seita.5G303200.3.p	SiMADS004	AT4G09960.2	STK	MIKCc	1e-18		evm_27.model.AmTr_v1.0_scaffold00001.413	ArMADS004	AT2G45650.1	AGL6	MIKCc	9e-81		Bradi2g57000.2.p	BdMADS004	AT5G20240.1	PI	MIKCc	7e-53		Bol029555	BoMADS004	AT2G45650.1	AGL6	MIKCc	2e-71		Bv1_007900_ishd.t1	BvMADS004	AT2G24840.1	AGL61	Mα	2e-59									CA01g05320	CaMADS004	AT2G24840.1	AGL61	Mα	2e-15		mrna31594.1-v1.0-hybrid
Seita.5G425300.1.p	SiMADS005	AT4G24540.1	AGL24	MIKCc	4e-09		evm_27.model.AmTr_v1.0_scaffold00001.461	ArMADS005	AT5G23260.2	TT16	MIKCc	2e-40		Bradi2g38695.1.p	BdMADS005	AT2G34440.1	AGL29	Mα	4e-19		Bol043693	BoMADS005	AT5G10140.3	FLC	MIKCc	3e-37		Bv1_010140_fqsf.t1	BvMADS005	AT5G20240.1	PI	MIKCc	2e-27									CA01g05780	CaMADS005	AT2G24840.1	AGL61	Mα	2e-15		mrna31068.1-v1.0-hybrid
Seita.5G033100.1.p	SiMADS006	AT1G22590.2	AGL87	Mγ	5e-19		evm_27.model.AmTr_v1.0_scaffold00002.466	ArMADS006	AT4G09960.4	STK	MIKCc	9e-24		Bradi2g06330.1.p	BdMADS006	AT4G18960.1	AG	MIKCc	4e-80		Bol037864	BoMADS006	AT2G34440.1	AGL29	Mα	6e-67		Bv1_010150_oexy.t1	BvMADS006	AT5G20240.1	PI	MIKCc	2e-59									CA01g10460	CaMADS006	AT2G45650.1	AGL6	MIKCc	8e-28		mrna16489.1-v1.0-hybrid
Seita.5G225300.1.p	SiMADS007	AT1G28460.1	AGL59	Mα	2e-08		evm_27.model.AmTr_v1.0_scaffold00010.217	ArMADS007	AT1G77980.1	AGL66	MIKC*	2e-39		Bradi2g06330.3.p	BdMADS007	AT4G18960.1	AG	MIKCc	4e-80		Bol020052	BoMADS007	AT2G03710.2	SEP4	MIKCc	5e-72		Bv1_012590_kwxx.t1	BvMADS007	AT1G71692.1	AGL12	MIKCc	3e-22									CA01g10480	CaMADS007	AT2G45660.1	SOC1	MIKCc	2e-28		mrna16491.1-v1.0-hybrid
Seita.5G406700.1.p	SiMADS008	AT2G42830.1	SHP2	MIKCc	5e-68		evm_27.model.AmTr_v1.0_scaffold00010.504	ArMADS008	AT1G18750.1	AGL65	MIKC*	4e-53		Bradi2g06330.4.p	BdMADS008	AT4G18960.1	AG	MIKCc	2e-81		Bol016846	BoMADS008	AT5G58890.1	AGL82	Mβ	2e-93		Bv1_012590_kwxx.t2	BvMADS008	AT1G71692.1	AGL12	MIKCc	6e-60									CA01g13230	CaMADS008	AT2G34440.1	AGL29	Mα	1e-14		mrna19428.1-v1.0-hybrid
Seita.5G101300.1.p	SiMADS009	AT2G45660.1	SOC1	MIKCc	3e-23		evm_27.model.AmTr_v1.0_scaffold00013.53	ArMADS009	AT1G24260.1	SEP3	MIKCc	6e-81		Bradi2g06330.2.p	BdMADS009	AT4G18960.1	AG	MIKCc	2e-81		Bol009782	BoMADS009	AT1G17310.1	AGL100	Mα	2e-57		Bv1_012640_hnhs.t1	BvMADS009	AT4G09960.1	STK	MIKCc	4e-30									CA01g19500	CaMADS009	AT2G45660.1	SOC1	MIKCc	4e-69		mrna04949.1-v1.0-hybrid
Seita.5G432700.1.p	SiMADS010	AT4G11880.1	AGL14	MIKCc	2e-20		evm_27.model.AmTr_v1.0_scaffold00013.57	ArMADS010	AT4G09960.1	STK	MIKCc	1e-21		Bradi2g25090.1.p	BdMADS010	AT4G09960.1	STK	MIKCc	3e-70		Bol036252	BoMADS010	AT5G23260.2	TT16	MIKCc	4e-97		Bv1_012640_hnhs.t3	BvMADS010	AT3G58780.3	SHP1	MIKCc	3e-35									CA01g22590	CaMADS010	AT4G09960.1	STK	MIKCc	9e-78		mrna19425.1-v1.0-hybrid
Seita.5G143100.1.p	SiMADS011	AT4G18960.1	AG	MIKCc	3e-81		evm_27.model.AmTr_v1.0_scaffold00013.60	ArMADS011	AT2G45650.1	AGL6	MIKCc	2e-22		Bradi2g11163.1.p	BdMADS011	AT5G48670.1	AGL80	Mγ	2e-23		Bol036265	BoMADS011	AT5G60910.1	AGL8	MIKCc	e-133		Bv1_016870_oyie.t1	BvMADS011	AT5G48670.1	AGL80	Mγ	4e-27									CA01g27050	CaMADS011	AT3G05860.2	AGL45	Mγ	6e-10		mrna13354.1-v1.0-hybrid
Seita.5G143100.2.p	SiMADS012	AT4G18960.1	AG	MIKCc	1e-82		evm_27.model.AmTr_v1.0_scaffold00021.296	ArMADS012	AT4G18960.1	AG	MIKCc	1e-88		Bradi2g59191.1.p	BdMADS012	AT2G45660.1	SOC1	MIKCc	3e-24		Bol044870	BoMADS012	AT5G49420.1	AGL84	Mα	1e-37		Bv1_019790_iszi.t1	BvMADS012	AT2G45650.1	AGL6	MIKCc	2e-37									CA01g28790	CaMADS012	AT3G05860.3	AGL45	Mγ	6e-16		mrna21477.1-v1.0-hybrid
Seita.5G160200.1.p	SiMADS013	AT5G58890.1	AGL82	Mβ	4e-11		evm_27.model.AmTr_v1.0_scaffold00022.374	ArMADS014	AT3G18650.1	AGL103	Mβ	2e-14		Bradi2g12566.1.p	BdMADS013	AT2G22540.1	SVP	MIKCc	0.013		Bol045137	BoMADS013	AT5G38620.1	AGL73	Mα	9e-40		Bv1_019810_cgkm.t1	BvMADS013	AT2G45660.1	SOC1	MIKCc	5e-42									CA01g30900	CaMADS013	AT5G60440.1	AGL62	Mα	1e-29		mrna29503.1-v1.0-hybrid
Seita.5G114500.1.p	SiMADS014	AT3G05860.3	AGL45	Mγ	3e-22		evm_27.model.AmTr_v1.0_scaffold00025.268	ArMADS015	AT3G18650.1	AGL103	Mβ	2e-13		Bradi2g42233.1.p	BdMADS014	AT5G48670.1	AGL80	Mγ	3e-12		Bol027893	BoMADS014	AT5G55690.1	AGL47	Mβ	e-106		Bv2_028090_josc.t1	BvMADS014	AT3G02310.1	SOC1	MIKCc	5e-30									CA01g30910	CaMADS014	AT5G60440.1	AGL62	Mα	3e-27		mrna13358.1-v1.0-hybrid
Seita.5G404600.1.p	SiMADS015	AT5G20240.1	PI	MIKCc	4e-58		evm_27.model.AmTr_v1.0_scaffold00025.271	ArMADS016	AT4G11250.1	AGL52	Mβ	3e-06		Bradi2g59119.1.p	BdMADS015	AT4G11880.1	AGL14	MIKCc	1e-25		Bol028071	BoMADS015	AT5G51860.2	AGL72	MIKCc	8e-95		Bv2_028090_josc.t2	BvMADS015	AT3G02310.1	SEP2	MIKCc	5e-61									CA01g30930	CaMADS015	AT5G60440.1	AGL62	Mα	8e-44		mrna03748.1-v1.0-hybrid
Seita.5G036500.1.p	SiMADS016	AT3G57230.1	AGL16	MIKCc	1e-52		evm_27.model.AmTr_v1.0_scaffold00025.385	ArMADS017	AT5G60440.1	AGL62	Mα	3e-27		Bradi2g59119.2.p	BdMADS016	AT4G11880.1	AGL14	MIKCc	4e-25		Bol012341	BoMADS016	AT1G22590.2	AGL87	Mγ	6e-64		Bv2_028090_josc.t3	BvMADS016	AT3G02310.1	SEP2	MIKCc	4e-19									CA01g30940	CaMADS016	AT5G60440.1	AGL62	Mα	1e-43		mrna03714.1-v1.0-hybrid
Seita.5G036500.2.p	SiMADS017	AT3G57230.1	AGL16	MIKCc	1e-52		evm_27.model.AmTr_v1.0_scaffold00046.134	ArMADS019	AT4G37940.1	AGL21	MIKCc	5e-66		Bradi2g11145.1.p	BdMADS017	AT5G48670.1	AGL80	Mγ	3e-28		Bol034952	BoMADS017	AT1G71692.1	AGL12	MIKCc	e-106		Bv2_028110_zsrh.t1	BvMADS017	AT1G69120.1	AP1	MIKCc	1e-60									CA01g30950	CaMADS017	AT5G60440.1	AGL62	Mα	1e-44		mrna04563.1-v1.0-hybrid
Seita.5G036500.3.p	SiMADS018	AT3G57230.1	AGL16	MIKCc	2e-43		evm_27.model.AmTr_v1.0_scaffold00047.105	ArMADS020	AT1G69120.1	AP1	MIKCc	6e-54		Bradi2g33456.1.p	BdMADS018	AT4G11880.1	AGL14	MIKCc	7e-20		Bol011058	BoMADS018	AT3G57390.1	AGL18	MIKCc	3e-91		Bv2_028110_zsrh.t2	BvMADS018	AT1G69120.1	AP1	MIKCc	4e-75									CA01g30970	CaMADS018	AT5G60440.1	AGL62	Mα	1e-22		mrna04562.1-v1.0-hybrid
Seita.5G036500.4.p	SiMADS019	AT3G57230.1	AGL16	MIKCc	2e-43		evm_27.model.AmTr_v1.0_scaffold00047.121	ArMADS021	AT3G02310.1	SEP2	MIKCc	1e-77		Bradi2g36774.1.p	BdMADS019	AT1G65330.1	PHE1	Mγ	4e-13		Bol017059	BoMADS019	AT5G60910.1	AGL8	MIKCc	e-129		Bv2_028880_mpsx.t1	BvMADS019	AT5G13790.1	AGL15	MIKCc	3e-61									CA01g31000	CaMADS019	AT5G60440.1	AGL62	Mα	2e-25		mrna05180.1-v1.0-hybrid
Seita.9G270800.1.p	SiMADS020	AT1G65300.1	PHE2	Mγ	2e-09		evm_27.model.AmTr_v1.0_scaffold00050.92	ArMADS022	AT2G24840.1	AGL61	Mα	1e-12		Bradi2g11156.1.p	BdMADS020	AT5G48670.1	AGL80	Mγ	3e-23		Bol017090	BoMADS020	AT5G23260.2	TT16	MIKCc	3e-97		Bv2_028880_mpsx.t2	BvMADS020	AT5G13790.1	AGL15	MIKCc	3e-65									CA01g31010	CaMADS020	AT5G60440.1	AGL62	Mα	3e-27		mrna17037.1-v1.0-hybrid
Seita.9G342700.1.p	SiMADS021	AT4G22950.1	AGL19	MIKCc	4e-55		evm_27.model.AmTr_v1.0_scaffold00053.185	ArMADS023	AT5G13790.1	AGL15	MIKCc	2e-38		Bradi2g32910.2.p	BdMADS021	AT4G18960.1	AG	MIKCc	1e-78		Bol034251	BoMADS021	AT5G13790.1	AGL15	MIKCc	3e-99		Bv3_051960_ggyu.t1	BvMADS021	AT5G23260.3	TT16	MIKCc	5e-27									CA01g31020	CaMADS021	AT5G60440.1	AGL62	Mα	2e-35		mrna00615.1-v1.0-hybrid
Seita.9G088900.1.p	SiMADS022	AT1G69120.1	AP1	MIKCc	6e-61		evm_27.model.AmTr_v1.0_scaffold00066.97	ArMADS024	AT3G54340.1	AP3	MIKCc	4e-42		Bradi2g32910.4.p	BdMADS022	AT4G18960.1	AG	MIKCc	6e-79		Bol030956	BoMADS022	AT3G18650.1	AGL103	Mβ	7e-62		Bv3_051960_ggyu.t2	BvMADS022	AT5G23260.2	TT16	MIKCc	1e-23									CA01g31260	CaMADS022	AT4G37940.1	AGL21	MIKCc	2e-76		mrna05027.1-v1.0-hybrid
Seita.9G088700.1.p	SiMADS023	AT3G02310.1	SEP2	MIKCc	1e-63		evm_27.model.AmTr_v1.0_scaffold00071.203	ArMADS025	AT4G18960.1	AG	MIKCc	3e-75		Bradi2g32910.1.p	BdMADS023	AT4G18960.1	AG	MIKCc	8e-79		Bol024509	BoMADS023	AT5G06500.1	AGL96	Mγ	7e-51		Bv3_061680_hycw.t1	BvMADS023	AT5G13790.1	AGL15	MIKCc	3e-58									CA02g07550	CaMADS024	AT5G04640.1	AGL99	Mα	0.001		mrna04229.1-v1.0-hybrid
Seita.9G088700.2.p	SiMADS024	AT3G02310.1	SEP2	MIKCc	1e-63		evm_27.model.AmTr_v1.0_scaffold00071.216	ArMADS026	AT1G71692.1	AGL12	MIKCc	3e-30		Bradi2g32910.3.p	BdMADS024	AT4G18960.1	AG	MIKCc	1e-78		Bol022282	BoMADS024	AT1G65300.1	PHE2	Mγ	3e-36		Bv3_065680_xwfm.t1	BvMADS024	AT5G55690.1	AGL47	Mβ	4e-36									CA02g08200	CaMADS025	AT1G69120.1	AP1	MIKCc	3e-63		mrna04269.1-v1.0-hybrid
Seita.9G393900.1.p	SiMADS025	AT2G45650.1	AGL6	MIKCc	1e-11		evm_27.model.AmTr_v1.0_scaffold00089.36	ArMADS027	AT5G20240.1	PI	MIKCc	9e-52		Bradi2g24940.2.p	BdMADS025	AT5G20240.1	PI	MIKCc	5e-60		Bol044639	BoMADS025	AT2G26320.1	AGL33	MIKC*	3e-08		Bv4_076300_ezna.t1	BvMADS025	AT5G48670.1	AGL80	Mγ	2e-89									CA02g12980	CaMADS026	AT4G18960.1	AG	MIKCc	4e-96		mrna01336.1-v1.0-hybrid
Seita.9G513900.1.p	SiMADS026	AT2G22540.1	SVP	MIKCc	1e-60		evm_27.model.AmTr_v1.0_scaffold00095.150	ArMADS028	AT5G48670.1	AGL80	Mγ	3e-24		Bradi2g58503.1.p	BdMADS026	AT2G45650.1	AGL6	MIKCc	7e-06		Bol044640	BoMADS026	AT2G26320.1	AGL33	MIKC*	1e-07		Bv4_078440_wxcn.t1	BvMADS026	AT2G24840.1	AGL61	Mα	1e-61									CA02g19920	CaMADS027	AT5G37415.1	AGL105	Mβ	2e-07		mrna22916.1-v1.0-hybrid
Seita.9G513900.2.p	SiMADS027	AT2G22540.1	SVP	MIKCc	6e-61		evm_27.model.AmTr_v1.0_scaffold00109.2	ArMADS029	AT2G14210.1	ANR1	MIKCc	2e-24		Bradi2g30530.1.p	BdMADS027	AT1G29962.1	AGL64	Mα	3e-14		Bol045494	BoMADS027	AT3G57390.1	AGL18	MIKCc	e-104		Bv4_078450_axad.t1	BvMADS027	AT5G60440.1	AGL62	Mα	3e-46									CA02g21890	CaMADS028	AT3G54340.1	AP3	MIKCc	3e-43		mrna18094.1-v1.0-hybrid
Seita.9G513900.3.p	SiMADS028	AT2G22540.1	SVP	MIKCc	6e-61		evm_27.model.AmTr_v1.0_scaffold00116.30	ArMADS030	AT3G18650.1	AGL103	Mβ	9e-12		Bradi2g48690.1.p	BdMADS028	AT5G20240.1	PI	MIKCc	2e-17		Bol010353	BoMADS028	AT2G40210.1	AGL48	Mγ	7e-67		Bv5_113460_zztx.t1	BvMADS028	AT3G02310.1	SEP2	MIKCc	6e-87									CA02g27000	CaMADS029	AT1G69120.1	AP1	MIKCc	2e-60		mrna23924.1-v1.0-hybrid
Seita.9G561000.1.p	SiMADS029	AT2G45660.1	SOC1	MIKCc	4e-27		evm_27.model.AmTr_v1.0_scaffold00127.17	ArMADS031	AT2G22540.1	SVP	MIKCc	5e-63		Bradi2g10745.1.p	BdMADS029	AT5G48670.1	AGL80	Mγ	5e-18		Bol027523	BoMADS029	AT1G77980.1	AGL66	MIKC*	e-157		Bv5_113480_aoik.t1	BvMADS029	AT5G60910.1	AGL8	MIKCc	3e-69									CA02g27030	CaMADS030	AT3G02310.1	SEP2	MIKCc	1e-77		mrna24494.1-v1.0-hybrid
Seita.1G183300.1.p	SiMADS030	AT5G48670.1	AGL80	Mγ	2e-29		evm_27.model.AmTr_v1.0_scaffold00140.17	ArMADS032	AT5G60440.1	AGL62	Mα	3e-06		Bradi2g62515.1.p	BdMADS030	AT2G24840.1	AGL61	Mα	3e-22		Bol029887	BoMADS030	AT4G18960.1	AG	MIKCc	e-123		Bv5_113480_aoik.t2	BvMADS030	AT5G60910.1	AGL8	MIKCc	8e-77									CA03g12140	CaMADS031	AT2G40210.1	AGL48	Mγ	2e-12		mrna14413.1-v1.0-hybrid
Seita.1G272300.1.p	SiMADS031	AT5G60440.1	AGL62	Mα	2e-27		evm_27.model.AmTr_v1.0_scaffold00159.17	ArMADS033	AT5G60440.1	AGL62	Mα	3e-19		Bradi2g43290.1.p	BdMADS031	AT5G60440.1	AGL62	Mα	1e-17		Bol036538	BoMADS031	AT2G28700.1	AGL46	Mγ	2e-67		Bv5_114550_iote.t1	BvMADS031	AT1G18750.1	AGL65	MIKC*	4e-20									CA03g13030	CaMADS032	AT5G60440.1	AGL62	Mα	3e-18		mrna02453.1-v1.0-hybrid
Seita.1G328500.1.p	SiMADS032	AT2G22540.1	SVP	MIKCc	6e-61		evm_27.model.AmTr_v1.0_scaffold00159.18	ArMADS034	AT5G62165.4	AGL42	MIKCc	6e-09		Bradi2g26320.1.p	BdMADS032	AT4G36590.1	AGL40	Mα	1e-19		Bol009950	BoMADS032	AT5G38620.1	AGL73	Mα	2e-48		Bv5_114550_iote.t2	BvMADS032	AT1G18750.1	AGL65	MIKC*	1e-07									CA03g16030	CaMADS033	AT4G11880.1	AGL14	MIKCc	1e-21		mrna04228.1-v1.0-hybrid
Seita.1G273400.1.p	SiMADS033	AT2G45650.1	AGL6	MIKCc	9e-79		evm_27.model.AmTr_v1.0_scaffold00159.19	ArMADS035	AT2G24840.1	AGL61	Mα	1e-17		Bradi4g40350.2.p	BdMADS033	AT3G58780.1	SHP1	MIKCc	1e-67		Bol009965	BoMADS033	AT5G38620.1	AGL73	Mα	3e-39		Bv6_129710_qrxi.t1	BvMADS033	AT3G54340.1	AP3	MIKCc	3e-87									CA03g23190	CaMADS034	AT5G60440.1	AGL62	Mα	3e-20		mrna17829.1-v1.0-hybrid
Seita.1G148200.1.p	SiMADS034	AT2G24840.1	AGL61	Mα	5e-08		evm_27.model.AmTr_v1.0_scaffold00176.19	ArMADS036	AT1G65300.1	PHE2	Mγ	8e-17		Bradi4g40350.3.p	BdMADS034	AT3G58780.1	SHP1	MIKCc	1e-67		Bol004959	BoMADS034	AT3G58780.1	SHP1	MIKCc	e-134		Bv6_133680_nuri.t1	BvMADS034	AT2G22540.1	SVP	MIKCc	4e-36									CA03g33840	CaMADS035	AT2G34440.1	AGL29	Mα	1e-11		mrna28409.1-v1.0-hybrid
Seita.1G308200.1.p	SiMADS035	AT3G57230.1	AGL16	MIKCc	9e-71									Bradi4g40350.5.p	BdMADS035	AT3G58780.1	SHP1	MIKCc	5e-69		Bol014328	BoMADS035	AT1G60920.1	AGL55	Mα	3e-61		Bv6_135530_srzn.t1	BvMADS035	AT1G22130.1	AGL104	MIKC*	3e-63									CA04g01240	CaMADS036	AT2G24840.1	AGL61	Mα	5e-16		mrna05451.1-v1.0-hybrid
Seita.1G308200.2.p	SiMADS036	AT3G57230.1	AGL16	MIKCc	8e-71									Bradi4g40350.4.p	BdMADS036	AT3G58780.1	SHP1	MIKCc	5e-69		Bol014335	BoMADS036	AT1G60920.1	AGL55	Mα	2e-52		Bv6_139710_fhny.t1	BvMADS036	AT5G15800.1	SEP1	MIKCc	2e-59									CA04g11660	CaMADS037	AT1G71692.1	AGL12	MIKCc	1e-25		mrna18029.1-v1.0-hybrid
Seita.1G077600.1.p	SiMADS037	AT2G24840.1	AGL61	Mα	7e-19									Bradi4g30081.1.p	BdMADS037	AT5G51870.2	AGL71	MIKCc	5e-19		Bol023442	BoMADS037	AT5G49420.1	AGL84	Mα	6e-39		Bv6_139720_hfgn.t1	BvMADS037	AT1G69120.1	AP1	MIKCc	5e-81									CA04g13060	CaMADS038	AT5G60440.1	AGL62	Mα	1e-28		mrna15563.1-v1.0-hybrid
Seita.1G003500.1.p	SiMADS038	AT2G45660.1	SOC1	MIKCc	6e-42									Bradi4g40357.1.p	BdMADS038	AT1G71692.1	AGL12	MIKCc	2e-39		Bol023443	BoMADS038	AT5G49420.1	AGL84	Mα	6e-39		Bv6_150520_ksif.t1	BvMADS038	AT1G24260.1	SEP3	MIKCc	2e-85									CA04g15180	CaMADS039	AT1G77980.1	AGL66	MIKC*	6e-22		mrna15899.1-v1.0-hybrid
Seita.1G209300.1.p	SiMADS039	AT3G57230.1	AGL16	MIKCc	2e-74									Bradi4g11101.1.p	BdMADS039	AT1G18750.1	AGL65	MIKC*	8e-35		Bol023453	BoMADS039	AT5G49420.1	AGL84	Mα	6e-39		Bv6_150520_ksif.t2	BvMADS039	AT1G24260.1	SEP3	MIKCc	3e-40									CA05g01300	CaMADS040	AT2G34440.1	AGL29	Mα	7e-09		mrna14402.1-v1.0-hybrid
Seita.1G072200.1.p	SiMADS040	AT5G23260.2	TT16	MIKCc	1e-35									Bradi4g39420.1.p	BdMADS040	AT5G60440.1	AGL62	Mα	5e-20		Bol008758	BoMADS040	AT5G10140.3	FLC	MIKCc	4e-65		Bv6_150530_jqqr.t1	BvMADS040	AT5G10140.4	FLC	MIKCc	1e-27									CA05g16380	CaMADS041	AT5G06500.1	AGL96	Mγ	7e-14		mrna15394.1-v1.0-hybrid
Seita.6G013400.1.p	SiMADS041	AT1G71692.1	AGL12	MIKCc	7e-49									Bradi4g34680.1.p	BdMADS041	AT1G24260.1	SEP3	MIKCc	1e-73		Bol022880	BoMADS041	AT3G18650.1	AGL103	Mβ	5e-23		Bv6_150530_jqqr.t2	BvMADS041	AT1G26310.1	CAL	MIKCc	1e-88									CA06g04230	CaMADS042	AT5G06500.1	AGL96	Mγ	2e-05		mrna22967.1-v1.0-hybrid
Seita.6G223700.1.p	SiMADS042	AT3G30260.1	AGL79	MIKCc	6e-20									Bradi4g31785.1.p	BdMADS042	AT5G48670.1	AGL80	Mγ	2e-17		Bol022502	BoMADS042	AT1G29962.1	AGL64	Mα	6e-28		Bv6_150530_jqqr.t3	BvMADS042	AT1G26310.1	CAL	MIKCc	7e-27									CA06g04310	CaMADS043	AT2G34440.1	AGL29	Mα	1e-10		mrna15090.1-v1.0-hybrid
Seita.6G156800.1.p	SiMADS043	AT3G57230.1	AGL16	MIKCc	4e-74									Bradi4g40333.1.p	BdMADS043	AT1G71692.1	AGL12	MIKCc	5e-14		Bol033229	BoMADS043	AT4G36590.1	AGL40	Mα	5e-48		Bv6_153660_mmxf.t1	BvMADS043	AT2G03060.2	AGL30	MIKC*	4e-95									CA06g11670	CaMADS044	AT5G20240.1	PI	MIKCc	4e-68		mrna11268.1-v1.0-hybrid
Seita.6G223400.1.p	SiMADS044	AT1G24260.1	SEP3	MIKCc	1e-72									Bradi4g39415.1.p	BdMADS044	AT5G60440.1	AGL62	Mα	3e-23		Bol007216	BoMADS044	AT2G03060.2	AGL30	MIKC*	e-156		Bv6_153660_mmxf.t2	BvMADS044	AT2G03060.2	AGL30	MIKC*	9e-95									CA07g12440	CaMADS045	AT1G22130.1	AGL104	MIKC*	3e-21		mrna01788.1-v1.0-hybrid
Seita.6G194800.1.p	SiMADS045	AT1G77980.1	AGL66	MIKC*	3e-57									Bradi4g06867.1.p	BdMADS045	AT1G69120.1	AP1	MIKCc	7e-43		Bol023763	BoMADS045	AT3G58780.1	SHP1	MIKCc	e-136		Bv6_153660_mmxf.t3	BvMADS045	AT2G03060.2	AGL30	MIKC*	7e-94									CA07g12450	CaMADS046	AT1G77980.1	AGL66	MIKC*	1e-19		mrna01789.1-v1.0-hybrid
Seita.6G223600.1.p	SiMADS046	AT4G11880.1	AGL14	MIKCc	8e-25									Bradi4g40948.2.p	BdMADS046	AT1G71692.1	AGL12	MIKCc	2e-36		Bol013192	BoMADS046	AT1G18750.1	AGL65	MIKC*	e-153		Bv7_173170_zfgj.t1	BvMADS046	AT5G60440.1	AGL62	Mα	2e-41									CA07g13700	CaMADS047	AT5G55690.1	AGL47	Mβ	2e-15		mrna11244.1-v1.0-hybrid
Seita.7G210200.1.p	SiMADS047	AT2G45650.1	AGL6	MIKCc	5e-75									Bradi1g48520.1.p	BdMADS047	AT1G24260.1	SEP3	MIKCc	3e-63		Bol008027	BoMADS047	AT5G65060.2	MAF3	MIKCc	3e-14		Bv8_188310_mhzu.t1	BvMADS047	AT4G18960.1	AG	MIKCc	1e-26									CA07g18740	CaMADS048	AT5G55690.1	AGL47	Mβ	2e-10		mrna11267.1-v1.0-hybrid
Seita.7G109700.1.p	SiMADS048	AT1G71692.1	AGL12	MIKCc	9e-47									Bradi1g45812.1.p	BdMADS048	AT2G22540.1	SVP	MIKCc	1e-32		Bol008049	BoMADS048	AT5G65330.1	AGL78	Mβ	1e-67		Bv8_188310_mhzu.t2	BvMADS048	AT4G18960.1	AG	MIKCc	8e-66									CA07g19290	CaMADS049	AT5G55690.1	AGL47	Mβ	5e-15		mrna11233.1-v1.0-hybrid
Seita.7G235900.1.p	SiMADS049	AT5G23260.2	TT16	MIKCc	3e-34									Bradi1g69890.2.p	BdMADS049	AT3G02310.1	SEP2	MIKCc	2e-60		Bol030482	BoMADS049	AT5G15800.1	SEP1	MIKCc	e-123		Bv9_214370_scjj.t1	BvMADS049	AT4G24540.1	AGL24	MIKCc	1e-55									CA08g07620	CaMADS051	AT2G24840.1	AGL61	Mα	7e-18		mrna07365.1-v1.0-hybrid
Seita.7G235900.3.p	SiMADS050	AT5G23260.2	TT16	MIKCc	3e-34									Bradi1g59250.1.p	BdMADS050	AT1G69120.1	AP1	MIKCc	3e-59		Bol013125	BoMADS050	AT1G18750.1	AGL65	MIKC*	3e-83		Bv9_215490_dcet.t1	BvMADS050	AT5G60440.1	AGL62	Mα	6e-13									CA08g11010	CaMADS052	AT2G24840.1	AGL61	Mα	2e-08		mrna07361.1-v1.0-hybrid
Seita.7G235900.2.p	SiMADS051	AT5G23260.2	TT16	MIKCc	3e-34									Bradi1g59250.2.p	BdMADS051	AT1G69120.1	AP1	MIKCc	4e-59		Bol031566	BoMADS051	AT2G24840.1	AGL61	Mα	3e-37		Bv9_215500_qmrs.t1	BvMADS051	AT5G60440.1	AGL62	Mα	1e-35									CA08g11020	CaMADS053	AT1G72350.1	AGL60	Mα	9e-09		mrna20808.1-v1.0-hybrid
Seita.7G125400.1.p	SiMADS052	AT3G57230.1	AGL16	MIKCc	1e-73									Bradi1g20090.1.p	BdMADS052	AT2G24840.1	AGL61	Mα	6e-18		Bol015619	BoMADS052	AT5G49420.1	AGL84	Mα	3e-36		Bv9_221550_mryh.t1	BvMADS052	AT2G22540.1	SVP	MIKCc	3e-63									CA08g14330	CaMADS054	AT5G39810.1	AGL98	Mβ	1e-08		mrna25618.1-v1.0-hybrid
Seita.7G040500.1.p	SiMADS053	AT2G24840.1	AGL61	Mα	1e-08									Bradi1g57410.3.p	BdMADS053	AT5G60440.1	AGL62	Mα	1e-11		Bol008950	BoMADS053	AT5G60440.1	AGL62	Mα	2e-30		Bv9_221550_mryh.t2	BvMADS053	AT2G22540.1	SVP	MIKCc	4e-34									CA08g17400	CaMADS055	AT5G60440.1	AGL62	Mα	3e-29		mrna07364.1-v1.0-hybrid
Seita.7G110000.1.p	SiMADS054	AT1G71692.1	AGL12	MIKCc	2e-31									Bradi1g57870.1.p	BdMADS054	AT5G60440.1	AGL62	Mα	1e-09		Bol008951	BoMADS054	AT5G60440.1	AGL62	Mα	2e-30		Bv9_221980_hehi.t1	BvMADS054	AT3G57230.1	AGL16	MIKCc	5e-78									CA09g01730	CaMADS056	AT2G24840.1	AGL61	Mα	2e-16		mrna24650.1-v1.0-hybrid
Seita.4G077200.1.p	SiMADS055	AT2G22540.1	SVP	MIKCc	1e-48									Bradi1g70942.1.p	BdMADS055	AT2G34440.1	AGL29	Mα	0.046		Bol008953	BoMADS055	AT5G60440.1	AGL62	Mα	2e-47		Bv9_221980_hehi.t2	BvMADS055	AT4G37940.1	AGL21	MIKCc	1e-44									CA09g14220	CaMADS057	AT2G34440.1	AGL29	Mα	3e-16		mrna12119.1-v1.0-hybrid
Seita.4G268200.1.p	SiMADS056	AT5G23260.2	TT16	MIKCc	4e-25									Bradi1g15482.1.p	BdMADS056	AT5G48670.1	AGL80	Mγ	5e-22		Bol032290	BoMADS056	AT3G30260.1	AGL79	MIKCc	7e-95		Bv9_222000_heoc.t1	BvMADS056	AT3G57230.1	AGL16	MIKCc	5e-30									CA09g14250	CaMADS058	AT2G24840.1	AGL61	Mα	1e-15		mrna26119.1-v1.0-hybrid
Seita.4G268200.2.p	SiMADS057	AT5G23260.2	TT16	MIKCc	2e-24									Bradi1g25300.1.p	BdMADS057	AT5G48670.1	AGL80	Mγ	5e-23		Bol004579	BoMADS057	AT5G48670.1	AGL80	Mγ	9e-71		Bv9_222010_sewj.t1	BvMADS057	AT2G14210.1	ANR1	MIKCc	4e-47									CA09g14270	CaMADS059	AT2G24840.1	AGL61	Mα	8e-21		mrna12120.1-v1.0-hybrid
Seita.4G177800.1.p	SiMADS058	AT5G60440.1	AGL62	Mα	1e-23									Bradi1g72150.5.p	BdMADS058	AT2G22540.1	SVP	MIKCc	3e-64		Bol026349	BoMADS058	AT1G72350.1	AGL60	Mα	3e-61		Bv9_222630_jkqo.t1	BvMADS058	AT2G24840.1	AGL61	Mα	9e-40									CA09g15220	CaMADS060	AT3G04100.1	AGL57	Mα	7e-19		mrna25669.1-v1.0-hybrid
Seita.4G219100.1.p	SiMADS059	AT2G34440.1	AGL29	Mα	2e-06									Bradi1g72150.3.p	BdMADS059	AT2G22540.1	SVP	MIKCc	3e-64		Bol041762	BoMADS059	AT1G24260.2	SEP3	MIKCc	e-124		Bv_013140_rqgk.t1	BvMADS059	AT2G34440.1	AGL29	Mα	3e-63									CA09g15590	CaMADS061	AT2G24840.1	AGL61	Mα	4e-14		mrna31290.1-v1.0-hybrid
Seita.4G163500.1.p	SiMADS060	AT5G60440.1	AGL62	Mα	8e-19									Bradi1g72150.6.p	BdMADS060	AT2G22540.1	SVP	MIKCc	1e-64		Bol025193	BoMADS060	AT3G54340.1	AP3	MIKCc	e-121																CA10g02830	CaMADS062	AT3G05860.3	AGL45	Mγ	3e-13		mrna26118.1-v1.0-hybrid
Seita.4G184600.1.p	SiMADS061	AT2G34440.1	AGL29	Mα	4e-07									Bradi1g72150.7.p	BdMADS061	AT2G22540.1	SVP	MIKCc	1e-64		Bol033138	BoMADS061	AT3G30260.1	AGL79	MIKCc	9e-30																CA10g06270	CaMADS063	AT4G11880.1	AGL14	MIKCc	6e-15		mrna12189.1-v1.0-hybrid
Seita.4G238000.1.p	SiMADS062	AT2G24840.1	AGL61	Mα	2e-16									Bradi1g57422.1.p	BdMADS062	AT5G60440.1	AGL62	Mα	1e-11		Bol012871	BoMADS062	AT5G40120.1	AGL76	Mβ	5e-49																CA11g04720	CaMADS064	AT5G60440.1	AGL62	Mα	3e-23		mrna10739.1-v1.0-hybrid
Seita.4G062600.1.p	SiMADS063	AT1G24260.1	SEP3	MIKCc	2e-58									Bradi1g55051.1.p	BdMADS063	AT3G05860.3	AGL45	Mγ	5e-17		Bol012873	BoMADS063	AT5G65330.1	AGL78	Mβ	1e-50																CA11g09730	CaMADS065	AT1G24260.3	SEP3	MIKCc	1e-68		mrna27105.1-v1.0-hybrid
Seita.4G277600.1.p	SiMADS064	AT3G54340.1	AP3	MIKCc	2e-52									Bradi1g57875.2.p	BdMADS064	AT2G24840.1	AGL61	Mα	2e-08		Bol012712	BoMADS064	AT1G65330.1	PHE1	Mγ	1e-25																CA11g09820	CaMADS066	AT1G18750.1	AGL65	MIKC*	5e-20		mrna22696.1-v1.0-hybrid
Seita.4G160200.1.p	SiMADS065	AT5G60440.1	AGL62	Mα	4e-09									Bradi1g39927.1.p	BdMADS065	AT1G65360.1	AGL23	Mα	4e-16		Bol012715	BoMADS065	AT1G65330.1	PHE1	Mγ	5e-27																CA11g15060	CaMADS067	AT5G20240.1	PI	MIKCc	3e-50		mrna06301.1-v1.0-hybrid
Seita.4G093200.1.p	SiMADS066	AT1G22130.1	AGL104	MIKC*	1e-58									Bradi1g35000.1.p	BdMADS066	AT3G54340.1	AP3	MIKCc	8e-52		Bol012716	BoMADS066	AT1G65330.1	PHE1	Mγ	4e-27																CA12g06290	CaMADS068	AT5G60440.1	AGL62	Mα	1e-19		mrna32155.1-v1.0-hybrid
Seita.3G236800.1.p	SiMADS067	AT5G20240.1	PI	MIKCc	3e-58									Bradi1g08340.1.p	BdMADS067	AT1G69120.1	AP1	MIKCc	4e-62		Bol007763	BoMADS067	AT5G60910.1	AGL8	MIKCc	e-121																CA12g06300	CaMADS069	AT5G60440.1	AGL62	Mα	6e-41		mrna11073.1-v1.0-hybrid
Seita.3G301600.1.p	SiMADS068	AT5G60440.1	AGL62	Mα	9e-06									Bradi1g21980.2.p	BdMADS068	AT1G69120.1	AP1	MIKCc	5e-55		Bol019111	BoMADS068	AT3G04100.1	AGL57	Mα	6e-33																CA12g06320	CaMADS070	AT5G60440.1	AGL62	Mα	9e-36		mrna24852.1-v1.0-hybrid
Seita.3G098800.1.p	SiMADS069	AT1G71692.1	AGL12	MIKCc	4e-35									Bradi1g21980.3.p	BdMADS069	AT1G69120.1	AP1	MIKCc	2e-55		Bol001745	BoMADS069	AT1G48150.1	AGL74	Mα	4e-53																CA12g06340	CaMADS071	AT4G36590.1	AGL40	Mα	2e-09		mrna20134.1-v1.0-hybrid
Seita.3G055200.1.p	SiMADS070	AT1G31640.1	AGL92	Mγ	3e-11									Bradi1g21980.4.p	BdMADS070	AT1G69120.1	AP1	MIKCc	6e-55		Bol001956	BoMADS070	AT3G04100.1	AGL57	Mα	1e-32																CA12g06370	CaMADS072	AT5G60440.1	AGL62	Mα	1e-41		mrna25070.1-v1.0-hybrid
Seita.3G280400.1.p	SiMADS071	AT2G24840.1	AGL61	Mα	3e-14									Bradi1g25297.2.p	BdMADS071	AT5G48670.1	AGL80	Mγ	2e-23		Bol002990	BoMADS071	AT3G18650.1	AGL103	Mβ	3e-74																CA12g13970	CaMADS073	AT4G11880.1	AGL14	MIKCc	9e-25		mrna30741.1-v1.0-hybrid
Seita.3G098400.1.p	SiMADS072	AT2G42830.1	SHP2	MIKCc	4e-65									Bradi1g27901.1.p	BdMADS072	AT2G24840.1	AGL61	Mα	3e-21		Bol023555	BoMADS072	AT1G22590.2	AGL87	Mγ	1e-53																CA00g00710	CaMADS074	AT5G60440.1	AGL62	Mα	6e-29		mrna30567.1-v1.0-hybrid
Seita.3G073000.1.p	SiMADS073	AT4G18960.1	AG	MIKCc	9e-76									Bradi1g77020.1.p	BdMADS073	AT2G45660.1	SOC1	MIKCc	1e-48		Bol001334	BoMADS073	AT3G04100.1	AGL57	Mα	6e-36																CA04g16160	CaMADS075	AT2G22540.1	SVP	MIKCc	2e-54		mrna20015.1-v1.0-hybrid
Seita.3G278000.1.p	SiMADS074	AT2G34440.1	AGL29	Mα	0.002									Bradi1g58100.3.p	BdMADS074	AT5G60440.1	AGL62	Mα	6e-09		Bol003519	BoMADS074	AT1G71692.1	AGL12	MIKCc	e-105																CA08g16320	CaMADS076	AT4G24540.1	AGL24	MIKCc	8e-25		mrna14058.1-v1.0-hybrid
Seita.3G358100.1.p	SiMADS075	AT5G60910.1	AGL8	MIKCc	2e-43									Bradi1g08326.1.p	BdMADS075	AT3G02310.1	SEP2	MIKCc	5e-61		Bol002451	BoMADS075	AT5G04640.1	AGL99	MIKC*	8e-45																CA07g15230	CaMADS077	AT3G58780.1	SHP1	MIKCc	9e-70
Seita.8G182900.1.p	SiMADS076	AT5G26650.1	AGL36	Mγ	4e-13									Bradi1g46675.1.p	BdMADS076	AT3G05860.2	AGL45	Mγ	5e-19		Bol041644	BoMADS076	AT3G54340.1	AP3	MIKCc	e-111																CA08g16440	CaMADS078	AT5G60440.1	AGL62	Mα	1e-35
Seita.8G220800.1.p	SiMADS077	AT1G18750.1	AGL65	MIKC*	2e-65									Bradi5g12437.1.p	BdMADS077	AT3G57230.1	AGL16	MIKCc	1e-80		Bol002483	BoMADS077	AT2G28700.1	AGL46	Mγ	2e-67																CA04g00700	CaMADS079	AT3G04100.1	AGL57	Mα	5e-16
Seita.2G026600.1.p	SiMADS078	AT5G60440.1	AGL62	Mα	2e-09									Bradi5g08062.1.p	BdMADS078	AT5G60910.1	AGL8	MIKCc	2e-09		Bol002873	BoMADS078	AT5G48670.1	AGL80	Mγ	2e-61																CA04g00350	CaMADS080	AT3G66656.1	AGL91	Mα	3e-10
Seita.2G086800.1.p	SiMADS079	AT5G60440.1	AGL62	Mα	6e-21									Bradi5g21700.2.p	BdMADS079	AT5G23260.1	TT16	MIKCc	3e-33		Bol037657	BoMADS079	AT4G24540.1	AGL24	MIKCc	2e-98																CA00g18810	CaMADS081	AT1G69120.1	AP1	MIKCc	4e-23
Seita.2G266600.1.p	SiMADS080	AT1G24260.1	SEP3	MIKCc	7e-72									Bradi5g21700.3.p	BdMADS080	AT5G23260.1	TT16	MIKCc	3e-33		Bol002366	BoMADS080	AT1G71692.1	AGL12	MIKCc	e-107																CA03g31380	CaMADS082	AT5G06500.1	AGL96	Mγ	2e-11
Seita.2G266600.2.p	SiMADS081	AT1G24260.1	SEP3	MIKCc	1e-72									Bradi5g11270.1.p	BdMADS081	AT1G71692.1	AGL12	MIKCc	1e-44		Bol016587	BoMADS081	AT5G49420.1	AGL84	Mα	9e-51																CA03g31370	CaMADS083	AT5G06500.1	AGL96	Mγ	3e-07
Seita.2G383000.1.p	SiMADS082	AT1G69120.1	AP1	MIKCc	8e-62									Bradi3g39575.1.p	BdMADS082	AT1G01530.1	AGL28	Mα	4e-07		Bol016615	BoMADS082	AT5G38620.1	AGL73	Mα	9e-45																CA03g31360	CaMADS084	AT5G06500.1	AGL96	Mγ	1e-07
Seita.2G115700.1.p	SiMADS083	AT2G34440.1	AGL29	Mα	1e-07									Bradi3g57017.4.p	BdMADS083	AT3G57230.1	AGL16	MIKCc	5e-68		Bol024219	BoMADS083	AT3G57230.1	AGL16	MIKCc	e-115																CA04g21160	CaMADS085	AT3G54340.1	AP3	MIKCc	9E-73
Seita.2G002300.1.p	SiMADS084	AT1G69120.1	AP1	MIKCc	6e-58									Bradi3g57017.7.p	BdMADS084	AT3G57230.1	AGL16	MIKCc	5e-68		Bol042006	BoMADS084	AT1G22130.1	AGL104	MIKC*	e-144																CA08g15310	CaMADS086	AT5G55690.1	AGL47	Mβ	5e-16
														Bradi3g57017.8.p	BdMADS085	AT3G57230.1	AGL16	MIKCc	5e-68																							CA03g24050	CaMADS087	AT2G03710.3	SEP4	MIKCc	1e-22
														Bradi3g57017.5.p	BdMADS086	AT3G57230.1	AGL16	MIKCc	5e-68																							CA00g29750	CaMADS088	AT1G01530.1	AGL28	Mα	1e-15
														Bradi3g57017.6.p	BdMADS087	AT3G57230.1	AGL16	MIKCc	5e-68																							CA00g29760	CaMADS089	AT5G60440.1	AGL62	Mα	2e-18
														Bradi3g57017.1.p	BdMADS088	AT3G57230.1	AGL16	MIKCc	3e-69																							CA00g29780	CaMADS090	AT2G24840.1	AGL61	Mα	4e-16
														Bradi3g57017.9.p	BdMADS089	AT3G57230.1	AGL16	MIKCc	3e-69																							CA00g32970	CaMADS091	AT5G48670.1	AGL80	Mγ	1e-46
														Bradi3g41297.1.p	BdMADS090	AT2G45660.1	SOC1	MIKCc	4e-16																							CA11g03210	CaMADS092	AT1G24260.3	SEP3	MIKCc	6e-29
														Bradi3g58220.2.p	BdMADS091	AT2G22540.1	SVP	MIKCc	3e-48																							CA00g41130	CaMADS093	AT2G34440.1	AGL29	Mα	5e-12
														Bradi3g04880.1.p	BdMADS092	AT5G60440.1	AGL62	Mα	8e-20																							CA00g41340	CaMADS094	AT5G60440.1	AGL62	Mα	6e-19
														Bradi3g05260.1.p	BdMADS093	AT1G26310.1	CAL	MIKCc	2e-36																							CA00g41430	CaMADS095	AT1G65300.1	PHE2	Mγ	2e-23
														Bradi3g39177.1.p	BdMADS094	AT1G77980.1	AGL66	MIKC*	2e-58																							CA02g24310	CaMADS096	AT3G57230.2	AGL16	MIKCc	9e-26
														Bradi3g18670.2.p	BdMADS095	AT5G60440.1	AGL62	Mα	2e-23																							CA00g44640	CaMADS097	AT1G24260.3	SEP3	MIKCc	5e-29
														Bradi3g46920.2.p	BdMADS096	AT3G57230.1	AGL16	MIKCc	1e-78																							CA00g53740	CaMADS098	AT5G48670.1	AGL80	Mγ	203
														Bradi3g32090.1.p	BdMADS097	AT2G45660.1	SOC1	MIKCc	2e-53																							CA12g03010	CaMADS099	AT2G22540.1	SVP	MIKCc	2e-26
														Bradi3g32090.2.p	BdMADS098	AT2G45660.1	SOC1	MIKCc	9e-54																							CA00g60400	CaMADS100	AT2G34440.1	AGL29	Mα	7e-09
														Bradi3g41260.1.p	BdMADS099	AT1G24260.1	SEP3	MIKCc	3e-73																							CA00g60410	CaMADS101	AT2G34440.1	AGL29	Mα	2e-07
														Bradi3g00721.1.p	BdMADS100	AT2G45660.1	SOC1	MIKCc	7e-36																							CA00g66450	CaMADS102	AT2G03710.3	SEP4	MIKCc	4E-29
														Bradi3g13570.1.p	BdMADS101	AT1G71692.1	AGL12	MIKCc	2e-50																							CA00g67460	CaMADS103	AT5G60440.1	AGL62	Mα	1e-39
														Bradi3g51800.2.p	BdMADS102	AT2G45650.1	AGL6	MIKCc	2e-74																							CA00g74550	CaMADS104	AT5G15800.1	SEP1	MIKCc	5e-64
																																										CA00g74560	CaMADS105	AT5G60910.1	AGL8	MIKCc	7e-29
																																										CA00g78240	CaMADS106	AT2G14210.1	ANR1	MIKCc	8e-21
																																										CA09g02990	CaMADS107	AT2G24840.1	AGL61	Mα	2e-14
																																										CA09g02970	CaMADS108	AT2G24840.1	AGL61	Mα	3e-15
																																										CA09g02960	CaMADS109	AT4G36590.1	AGL40	Mα	3e-15
																																										CA00g85350	CaMADS110	AT2G24840.1	AGL61	Mα	1e-09
																																										CA00g87780	CaMADS111	AT4G36590.1	AGL40	Mα	2e-10
																																										CA00g90400	CaMADS112	AT3G04100.1	AGL57	Mα	6e-17
																																										CA00g91210	CaMADS113	AT5G60440.1	AGL62	Mα	9e-40
																																										CA00g91220	CaMADS114	AT5G60440.1	AGL62	Mα	2e-39
																																										CA00g91670	CaMADS115	AT5G60440.1	AGL62	Mα	1e-39
																																										CA00g91680	CaMADS116	AT5G60440.1	AGL62	Mα	7e-36
																																										CA00g92960	CaMADS117	AT5G60440.1	AGL62	Mα	2e-39
																																										CA00g92970	CaMADS118	AT5G60440.1	AGL62	Mα	1e-39
																																										CA00g93180	CaMADS119	AT5G60440.1	AGL62	Mα	1e-22
																																										CA00g93190	CaMADS120	AT5G60440.1	AGL62	Mα	1e-41
																																										CA00g93670	CaMADS121	AT5G60440.1	AGL62	Mα	1e-38
																																										CA00g94300	CaMADS122	AT5G60440.1	AGL62	Mα	6e-16
																																										CA00g95910	CaMADS123	AT5G51870.1	AGL71	MIKCc	9e-19
																																										CA00g96350	CaMADS124	AT5G60440.1	AGL62	Mα	9e-35
																																										CA00g96710	CaMADS125	AT5G51870.1	AGL71	MIKCc	9e-19
																																										CA00g97560	CaMADS126	AT5G60440.1	AGL62	Mα	3e-35
[truncated: 17 more columns]

## Sheet: Table S5
Supplementary Table S5: The information of linkage group localization of RsMADS genes.
Gene	Position (cM)	Linkage Group	Total Length
RsMADS033	58.06	R1	95.7
RsMADS132	83.73	R1
RsMADS065	35.07	R2	146.66
RsMADS070	126.74	R2
RsMADS002	101.22	R3	101.22
RsMADS014	25.17	R3
RsMADS047	84.39	R3
RsMADS074	101.22	R3
RsMADS096	42.9	R3
RsMADS145	84.55	R3
RsMADS015	109.94	R4	142.16
RsMADS022	135.73	R4
RsMADS066	89.19	R4
RsMADS080	35.99	R4
RsMADS101	42.88	R4
RsMADS128	42.88	R4
RsMADS134	44.44	R4
RsMADS140	80.11	R4
RsMADS141	79.52	R4
RsMADS013	63.81	R5	154.21
RsMADS043	115.72	R5
RsMADS071	31.11	R5
RsMADS094	143.35	R5
RsMADS095	143.3	R5
RsMADS100	143.3	R5
RsMADS113	132.49	R5
RsMADS115	117.75	R5
RsMADS007	153.34	R6	167.73
RsMADS009	153.34	R6
RsMADS029	41.58	R6
RsMADS035	44.09	R6
RsMADS085	37.42	R6
RsMADS093	44.09	R6
RsMADS122	37.42	R6
RsMADS131	44.09	R6
RsMADS073	45.51	R7	109.85
RsMADS067	73.01	R8	101.36
RsMADS026	121.78	R9	146.77
RsMADS041	105.86	R9
RsMADS086	123.16	R9
RsMADS089	24.23	R9

## Sheet: Table S6
Supplementary Table S6: The orthologous gene pairs and co-orthologous gene pairs in MADS-box proteins of radish, Arabidopsis, Chinese cabbage and rice, and the paralogous gene pairs among these species.
coorthologs				orthologs				inparalogs
ara|AGL101	bra|BrMADS130	0.558		ara|AGAMOUS	bra|BrMADS001	1.376		ara|AGL101	ara|AGL107	0.47
ara|AGL101	bra|BrMADS131	0.268		ara|AGL100	bra|BrMADS094	0.815		ara|AGL101	ara|AGL26	0.463
ara|AGL101	bra|BrMADS139	0.511		ara|AGL103	bra|BrMADS091	0.989		ara|AGL101	ara|AGL53	0.475
ara|AGL101	bra|BrMADS141	0.471		ara|AGL104	bra|BrMADS062	1.62		ara|AGL101	ara|AGL54	0.451
ara|AGL101	bra|BrMADS142	0.468		ara|AGL12	bra|BrMADS067	1.138		ara|AGL101	ara|AGL89	0.51
ara|AGL101	bra|BrMADS145	0.481		ara|AGL13	bra|BrMADS016	0.838		ara|AGL101	ara|AGL93	0.472
ara|AGL105	bra|BrMADS106	0.994		ara|AGL15	bra|BrMADS037	1.05		ara|AGL105	ara|AGL43	0.656
ara|AGL107	bra|BrMADS130	0.949		ara|AGL16	bra|BrMADS053	1.138		ara|AGL105	ara|AGL75	0.687
ara|AGL107	bra|BrMADS131	0.691		ara|AGL17	bra|BrMADS071	1.07		ara|AGL105	ara|AGL76	0.649
ara|AGL107	bra|BrMADS139	0.87		ara|AGL18	bra|BrMADS059	1.121		ara|AGL105	ara|AGL77	0.744
ara|AGL107	bra|BrMADS141	0.776		ara|AGL19	bra|BrMADS040	1.03		ara|AGL105	ara|AGL81	1.026
ara|AGL107	bra|BrMADS142	0.725		ara|AGL21	bra|BrMADS063	1.186		ara|AGL105	ara|AGL98	0.779
ara|AGL107	bra|BrMADS145	0.798		ara|AGL24	bra|BrMADS054	0.998		ara|AGL107	ara|AGL26	0.565
ara|AGL17	bra|BrMADS068	2.303		ara|AGL29	bra|BrMADS107	0.731		ara|AGL107	ara|AGL53	1.055
ara|AGL34	bra|BrMADS136	0.893		ara|AGL30	bra|BrMADS102	1.791		ara|AGL107	ara|AGL54	0.805
ara|AGL39	bra|BrMADS152	1.297		ara|AGL35	bra|BrMADS123	0.723		ara|AGL107	ara|AGL89	1.097
ara|AGL43	bra|BrMADS106	1.432		ara|AGL36	bra|BrMADS136	0.534		ara|AGL107	ara|AGL93	1.043
ara|AGL52	bra|BrMADS082	1.767		ara|AGL42	bra|BrMADS033	1.017		ara|AGL23	ara|AGL28	0.822
ara|AGL53	bra|BrMADS130	0.93		ara|AGL45	bra|BrMADS122	0.856		ara|AGL26	ara|AGL54	0.548
ara|AGL53	bra|BrMADS131	0.661		ara|AGL46	bra|BrMADS151	0.653		ara|AGL26	ara|AGL89	0.57
ara|AGL53	bra|BrMADS139	0.927		ara|AGL47	bra|BrMADS120	1.142		ara|AGL34	ara|AGL36	1.543
ara|AGL53	bra|BrMADS141	0.835		ara|AGL48	bra|BrMADS129	0.687		ara|AGL34	ara|AGL86	0.524
ara|AGL53	bra|BrMADS142	0.776		ara|AGL55	bra|BrMADS150	0.624		ara|AGL34	ara|AGL90	1.296
ara|AGL53	bra|BrMADS145	0.834		ara|AGL57	bra|BrMADS133	0.431		ara|AGL36	ara|AGL86	0.591
ara|AGL54	bra|BrMADS130	0.766		ara|AGL6	bra|BrMADS010	1.166		ara|AGL36	ara|AGL90	1.621
ara|AGL54	bra|BrMADS131	0.5		ara|AGL60	bra|BrMADS099	0.766		ara|AGL36	ara|AGL92	0.524
ara|AGL54	bra|BrMADS139	0.695		ara|AGL61	bra|BrMADS097	0.837		ara|AGL39	ara|AGL74	0.702
ara|AGL54	bra|BrMADS141	0.645		ara|AGL62	bra|BrMADS093	0.86		ara|AGL43	ara|AGL75	1.59
ara|AGL54	bra|BrMADS142	0.662		ara|AGL64	bra|BrMADS135	0.433		ara|AGL43	ara|AGL76	1.366
ara|AGL54	bra|BrMADS145	0.67		ara|AGL65	bra|BrMADS086	1.827		ara|AGL43	ara|AGL77	1.118
ara|AGL56	bra|BrMADS150	1.222		ara|AGL66	bra|BrMADS066	1.585		ara|AGL43	ara|AGL81	1.094
ara|AGL58	bra|BrMADS135	0.795		ara|AGL71	bra|BrMADS041	0.864		ara|AGL43	ara|AGL98	0.935
ara|AGL59	bra|BrMADS135	0.946		ara|AGL72	bra|BrMADS042	0.931		ara|AGL49	ara|AGL50	1.528
ara|AGL72	bra|BrMADS049	2.021		ara|AGL73	bra|BrMADS158	0.611		ara|AGL52	ara|AGL78	1.557
ara|AGL76	bra|BrMADS106	1.418		ara|AGL74	bra|BrMADS152	0.643		ara|AGL53	ara|AGL54	0.847
ara|AGL77	bra|BrMADS106	1.499		ara|AGL75	bra|BrMADS106	0.679		ara|AGL53	ara|AGL89	1.053
ara|AGL81	bra|BrMADS106	1.355		ara|AGL78	bra|BrMADS082	0.851		ara|AGL53	ara|AGL93	1.506
ara|AGL83	bra|BrMADS158	1.042		ara|AGL79	bra|BrMADS046	1.106		ara|AGL54	ara|AGL89	0.806
ara|AGL84	bra|BrMADS158	1.212		ara|AGL80	bra|BrMADS126	1.071		ara|AGL54	ara|AGL93	0.832
ara|AGL85	bra|BrMADS135	0.532		ara|AGL82	bra|BrMADS125	0.974		ara|AGL55	ara|AGL56	0.654
ara|AGL86	bra|BrMADS136	1.157		ara|AGL87	bra|BrMADS132	0.676		ara|AGL58	ara|AGL59	0.872
ara|AGL89	bra|BrMADS131	0.723		ara|AGL89	bra|BrMADS130	0.442		ara|AGL58	ara|AGL64	0.82
ara|AGL89	bra|BrMADS139	0.931		ara|AGL91	bra|BrMADS117	0.67		ara|AGL58	ara|AGL85	0.559
ara|AGL89	bra|BrMADS141	0.839		ara|AGL94	bra|BrMADS105	1.39		ara|AGL59	ara|AGL64	0.833
ara|AGL89	bra|BrMADS142	0.777		ara|AGL96	bra|BrMADS137	0.524		ara|AGL59	ara|AGL85	0.575
ara|AGL89	bra|BrMADS145	0.82		ara|AGL99	bra|BrMADS153	0.474		ara|AGL64	ara|AGL85	0.613
ara|AGL90	bra|BrMADS136	1.009		ara|AP1	bra|BrMADS017	1.429		ara|AGL73	ara|AGL83	0.733
ara|AGL92	bra|BrMADS136	1.026		ara|AP3	bra|BrMADS035	1.297		ara|AGL73	ara|AGL84	1.432
ara|AGL93	bra|BrMADS130	0.935		ara|CAL	bra|BrMADS019	1.202		ara|AGL75	ara|AGL76	1.458
ara|AGL93	bra|BrMADS131	0.669		ara|FLC	bra|BrMADS078	0.858		ara|AGL75	ara|AGL77	1.163
ara|AGL93	bra|BrMADS139	0.927		ara|FUL	bra|BrMADS018	1.269		ara|AGL75	ara|AGL81	1.096
ara|AGL93	bra|BrMADS141	0.832		ara|MAF1	bra|BrMADS098	0.746		ara|AGL75	ara|AGL98	0.921
ara|AGL93	bra|BrMADS142	0.794		ara|MAF5	bra|BrMADS080	0.757		ara|AGL76	ara|AGL77	1.267
ara|AGL93	bra|BrMADS145	0.844		ara|PI	bra|BrMADS074	1.083		ara|AGL76	ara|AGL81	1.1
ara|AGL96	bra|BrMADS154	0.935		ara|SEP1	bra|BrMADS004	1.35		ara|AGL76	ara|AGL98	0.905
ara|AGL97	bra|BrMADS153	1.038		ara|SEP2	bra|BrMADS009	1.38		ara|AGL77	ara|AGL81	1.296
ara|AGL98	bra|BrMADS106	1.061		ara|SEP3	bra|BrMADS025	1.313		ara|AGL77	ara|AGL98	1.133
ara|MAF2	bra|BrMADS098	1.578		ara|SEP4	bra|BrMADS020	1.221		ara|AGL81	ara|AGL98	1.703
ara|MAF3	bra|BrMADS098	1.668		ara|SHP1	bra|BrMADS029	1.277		ara|AGL83	ara|AGL84	0.74
ara|SEP4	bra|BrMADS013	2.721		ara|SHP2	bra|BrMADS014	1.256		ara|AGL86	ara|AGL90	0.567
ara|STK	bra|BrMADS027	2.528		ara|SOC1	bra|BrMADS039	1.141		ara|AGL86	ara|AGL92	0.768
ara|AGAMOUS	osa|OsMADS58	1.839		ara|STK	bra|BrMADS006	1.141		ara|AGL89	ara|AGL93	1.041
ara|AGL100	osa|OsMADS74	0.322		ara|SVP	bra|BrMADS044	1.218		ara|AGL90	ara|AGL92	0.432
ara|AGL100	osa|OsMADS75	0.48		ara|TT16	bra|BrMADS070	1.124		ara|AGL90	ara|PHE1	0.463
ara|AGL100	osa|OsMADS76	0.464		ara|AGAMOUS	osa|OsMADS3	1.391		ara|AGL90	ara|PHE2	0.529
ara|AGL12	osa|OsMADS33	1.295		ara|AGL100	osa|OsMADS73	0.427		ara|AGL97	ara|AGL99	0.609
ara|AGL16	osa|OsMADS57	1.733		ara|AGL12	osa|OsMADS26	0.942		ara|MAF1	ara|MAF2	0.758
ara|AGL6	osa|OsMADS17	1.796		ara|AGL16	osa|OsMADS27	1.354		ara|MAF1	ara|MAF3	0.796
ara|AGL61	osa|OsMADS70	0.524		ara|AGL19	osa|OsMADS56	1.004		ara|MAF2	ara|MAF3	0.87
ara|AGL61	osa|OsMADS77	0.259		ara|AGL6	osa|OsMADS6	1.344		ara|PHE1	ara|PHE2	1.19
ara|AGL61	osa|OsMADS79	0.597		ara|AGL61	osa|OsMADS78	0.452		bra|BrMADS006	bra|BrMADS027	1.377
ara|AGL61	osa|OsMADS80	0.511		ara|AGL65	osa|OsMADS68	1.202		bra|BrMADS013	bra|BrMADS020	1.432
ara|AGL80	osa|OsMADS87	0.801		ara|AGL66	osa|OsMADS63	1.022		bra|BrMADS042	bra|BrMADS049	1.103
ara|AGL80	osa|OsMADS88	0.74		ara|AGL80	osa|OsMADS89	0.566		bra|BrMADS068	bra|BrMADS071	1.242
ara|AP1	osa|OsMADS15	1.647		ara|AP1	osa|OsMADS14	1.263		bra|BrMADS108	bra|BrMADS113	1.835
ara|PI	osa|OsMADS4	1.416		ara|AP3	osa|OsMADS16	0.897		bra|BrMADS110	bra|BrMADS115	0.766
ara|SEP3	osa|OsMADS7	1.688		ara|PI	osa|OsMADS2	1.013		bra|BrMADS112	bra|BrMADS124	0.319
ara|TT16	osa|OsMADS30	0.922		ara|SEP3	osa|OsMADS8	1.269		bra|BrMADS118	bra|BrMADS128	1.185
ara|TT16	osa|OsMADS31	0.965		ara|SVP	osa|OsMADS47	1.112		bra|BrMADS118	bra|BrMADS144	1.833
ara|AGL105	rap|RsMADS137	0.87		ara|TT16	osa|OsMADS29	0.743		bra|BrMADS118	bra|BrMADS157	1.145
ara|AGL105	rap|RsMADS138	0.87		ara|AGAMOUS	rap|RsMADS036	1.415		bra|BrMADS128	bra|BrMADS144	1.565
ara|AGL105	rap|RsMADS139	0.815		ara|AGL100	rap|RsMADS082	0.804		bra|BrMADS128	bra|BrMADS157	1.899
ara|AGL105	rap|RsMADS141	0.812		ara|AGL102	rap|RsMADS102	0.292		bra|BrMADS130	bra|BrMADS131	1.514
ara|AGL34	rap|RsMADS128	0.785		ara|AGL103	rap|RsMADS115	0.956		bra|BrMADS130	bra|BrMADS139	1.053
ara|AGL39	rap|RsMADS131	1.058		ara|AGL104	rap|RsMADS072	1.436		bra|BrMADS130	bra|BrMADS141	0.537
ara|AGL43	rap|RsMADS137	1.076		ara|AGL12	rap|RsMADS053	1.128		bra|BrMADS130	bra|BrMADS142	0.566
ara|AGL43	rap|RsMADS138	1.156		ara|AGL13	rap|RsMADS045	0.813		bra|BrMADS130	bra|BrMADS145	0.565
ara|AGL43	rap|RsMADS139	1.148		ara|AGL15	rap|RsMADS021	1.013		bra|BrMADS131	bra|BrMADS139	0.896
ara|AGL43	rap|RsMADS141	1.109		ara|AGL16	rap|RsMADS020	1.183		bra|BrMADS131	bra|BrMADS142	0.448
ara|AGL52	rap|RsMADS122	1.412		ara|AGL18	rap|RsMADS012	1.165		bra|BrMADS131	bra|BrMADS145	0.428
ara|AGL56	rap|RsMADS127	1.057		ara|AGL19	rap|RsMADS005	1.076		bra|BrMADS137	bra|BrMADS154	0.612
ara|AGL58	rap|RsMADS090	0.592		ara|AGL21	rap|RsMADS063	1.147		bra|BrMADS139	bra|BrMADS141	0.558
ara|AGL59	rap|RsMADS090	0.679		ara|AGL24	rap|RsMADS065	1.076		bra|BrMADS139	bra|BrMADS142	0.597
ara|AGL73	rap|RsMADS134	1.083		ara|AGL29	rap|RsMADS049	0.715		bra|BrMADS139	bra|BrMADS145	0.631
ara|AGL75	rap|RsMADS137	1.143		ara|AGL30	rap|RsMADS086	1.683		bra|BrMADS141	bra|BrMADS142	1.215
ara|AGL75	rap|RsMADS138	1.211		ara|AGL35	rap|RsMADS093	0.765		bra|BrMADS141	bra|BrMADS145	1.107
ara|AGL75	rap|RsMADS141	1.163		ara|AGL36	rap|RsMADS128	0.543		bra|BrMADS141	bra|BrMADS148	0.941
ara|AGL76	rap|RsMADS137	1.097		ara|AGL42	rap|RsMADS029	1.038		bra|BrMADS142	bra|BrMADS145	1.765
ara|AGL76	rap|RsMADS138	1.166		ara|AGL45	rap|RsMADS095	0.827		bra|BrMADS142	bra|BrMADS148	1.144
ara|AGL76	rap|RsMADS139	1.234		ara|AGL46	rap|RsMADS111	0.666		bra|BrMADS144	bra|BrMADS157	1.421
ara|AGL76	rap|RsMADS141	1.134		ara|AGL47	rap|RsMADS096	1.187		bra|BrMADS145	bra|BrMADS148	1.293
ara|AGL77	rap|RsMADS137	1.185		ara|AGL48	rap|RsMADS113	0.701		bra|BrMADS147	bra|BrMADS154	0.808
ara|AGL77	rap|RsMADS139	1.179		ara|AGL55	rap|RsMADS127	0.678		bra|BrMADS147	bra|BrMADS160	0.702
ara|AGL77	rap|RsMADS141	1.144		ara|AGL57	rap|RsMADS103	0.473		bra|BrMADS154	bra|BrMADS160	0.727
ara|AGL81	rap|RsMADS138	1.151		ara|AGL60	rap|RsMADS073	0.802		bra|BrMADS161	bra|BrMADS162	1.746
ara|AGL81	rap|RsMADS139	1.072		ara|AGL61	rap|RsMADS069	0.9		osa|OsMADS1	osa|OsMADS5	1.621
ara|AGL81	rap|RsMADS141	1.056		ara|AGL62	rap|RsMADS043	0.954		osa|OsMADS13	osa|OsMADS21	1.349
ara|AGL83	rap|RsMADS134	0.952		ara|AGL64	rap|RsMADS090	0.407		osa|OsMADS14	osa|OsMADS15	1.738
ara|AGL85	rap|RsMADS090	0.489		ara|AGL65	rap|RsMADS087	1.878		osa|OsMADS17	osa|OsMADS6	1.807
ara|AGL86	rap|RsMADS128	0.943		ara|AGL66	rap|RsMADS075	1.254		osa|OsMADS2	osa|OsMADS4	1.836
ara|AGL90	rap|RsMADS128	0.753		ara|AGL71	rap|RsMADS008	0.979		osa|OsMADS22	osa|OsMADS55	1.501
ara|AGL92	rap|RsMADS128	0.784		ara|AGL74	rap|RsMADS131	0.676		osa|OsMADS26	osa|OsMADS33	1.051
ara|AGL97	rap|RsMADS104	0.87		ara|AGL75	rap|RsMADS139	0.701		osa|OsMADS27	osa|OsMADS57	1.515
ara|AGL98	rap|RsMADS137	0.953		ara|AGL77	rap|RsMADS138	0.718		osa|OsMADS29	osa|OsMADS30	0.956
ara|AGL98	rap|RsMADS138	1.013		ara|AGL78	rap|RsMADS122	0.863		osa|OsMADS29	osa|OsMADS31	1.027
ara|AGL98	rap|RsMADS139	0.888		ara|AGL79	rap|RsMADS042	1.136		osa|OsMADS3	osa|OsMADS58	1.825
ara|AGL98	rap|RsMADS141	0.894		ara|AGL80	rap|RsMADS099	1.126		osa|OsMADS37	osa|OsMADS65	0.556
bra|BrMADS001	osa|OsMADS58	2.095		ara|AGL81	rap|RsMADS137	0.658		osa|OsMADS7	osa|OsMADS8	1.929
bra|BrMADS005	osa|OsMADS7	1.916		ara|AGL82	rap|RsMADS098	1.007		osa|OsMADS70	osa|OsMADS71	0.498
bra|BrMADS010	osa|OsMADS17	1.751		ara|AGL84	rap|RsMADS134	0.609		osa|OsMADS70	osa|OsMADS72	0.428
bra|BrMADS017	osa|OsMADS15	1.825		ara|AGL87	rap|RsMADS106	0.677		osa|OsMADS70	osa|OsMADS78	0.497
bra|BrMADS053	osa|OsMADS57	1.964		ara|AGL91	rap|RsMADS083	0.66		osa|OsMADS70	osa|OsMADS79	0.482
bra|BrMADS067	osa|OsMADS33	1.488		ara|AGL94	rap|RsMADS089	1.48		osa|OsMADS73	osa|OsMADS74	0.628
bra|BrMADS070	osa|OsMADS30	1.025		ara|AGL99	rap|RsMADS104	0.523		osa|OsMADS73	osa|OsMADS75	1.047
bra|BrMADS070	osa|OsMADS31	1.141		ara|AP1	rap|RsMADS068	1.467		osa|OsMADS73	osa|OsMADS76	0.719
bra|BrMADS074	osa|OsMADS4	1.556		ara|AP3	rap|RsMADS057	1.325		osa|OsMADS73	osa|OsMADS79	0.508
bra|BrMADS093	osa|OsMADS73	0.608		ara|CAL	rap|RsMADS067	1.193		osa|OsMADS74	osa|OsMADS76	0.393
bra|BrMADS093	osa|OsMADS76	0.554		ara|FLC	rap|RsMADS064	0.853		osa|OsMADS75	osa|OsMADS76	0.806
bra|BrMADS093	osa|OsMADS79	0.617		ara|FUL	rap|RsMADS051	1.263		osa|OsMADS75	osa|OsMADS79	0.545
bra|BrMADS093	osa|OsMADS80	0.56		ara|MAF5	rap|RsMADS071	0.749		osa|OsMADS75	osa|OsMADS80	0.489
bra|BrMADS095	osa|OsMADS70	0.539		ara|PI	rap|RsMADS078	1.118		osa|OsMADS77	osa|OsMADS78	0.853
bra|BrMADS095	osa|OsMADS77	0.265		ara|SEP1	rap|RsMADS017	1.418		osa|OsMADS77	osa|OsMADS79	0.66
bra|BrMADS095	osa|OsMADS79	0.65		ara|SEP2	rap|RsMADS023	1.405		osa|OsMADS78	osa|OsMADS79	1.382
bra|BrMADS095	osa|OsMADS80	0.573		ara|SEP3	rap|RsMADS033	1.349		osa|OsMADS78	osa|OsMADS80	0.521
bra|BrMADS097	osa|OsMADS74	0.371		ara|SEP4	rap|RsMADS026	1.114		osa|OsMADS79	osa|OsMADS80	0.569
bra|BrMADS097	osa|OsMADS75	0.584		ara|SHP1	rap|RsMADS022	1.287		osa|OsMADS81	osa|OsMADS82	2.047
bra|BrMADS097	osa|OsMADS76	0.502		ara|SOC1	rap|RsMADS002	1.183		osa|OsMADS81	osa|OsMADS83	1.778
bra|BrMADS097	osa|OsMADS79	0.594		ara|STK	rap|RsMADS047	1.074		osa|OsMADS81	osa|OsMADS84	1.834
bra|BrMADS126	osa|OsMADS87	0.892		ara|SVP	rap|RsMADS015	1.229		osa|OsMADS81	osa|OsMADS85	2.001
bra|BrMADS126	osa|OsMADS88	0.928		ara|TT16	rap|RsMADS080	1.183		osa|OsMADS81	osa|OsMADS86	0.504
bra|BrMADS006	rap|RsMADS047	1.034		bra|BrMADS001	osa|OsMADS3	1.43		osa|OsMADS81	osa|OsMADS87	1.249
bra|BrMADS020	rap|RsMADS026	0.989		bra|BrMADS005	osa|OsMADS8	1.291		osa|OsMADS81	osa|OsMADS99	0.962
bra|BrMADS048	rap|RsMADS058	0.722		bra|BrMADS010	osa|OsMADS6	1.207		osa|OsMADS82	osa|OsMADS83	1.811
bra|BrMADS106	rap|RsMADS137	1.188		bra|BrMADS017	osa|OsMADS14	1.303		osa|OsMADS82	osa|OsMADS84	1.879
bra|BrMADS106	rap|RsMADS138	1.242		bra|BrMADS024	osa|OsMADS18	1.182		osa|OsMADS82	osa|OsMADS85	2.004
bra|BrMADS106	rap|RsMADS139	1.169		bra|BrMADS034	osa|OsMADS16	0.93		osa|OsMADS82	osa|OsMADS86	0.508
bra|BrMADS143	rap|RsMADS126	0.891		bra|BrMADS040	osa|OsMADS56	1.051		osa|OsMADS82	osa|OsMADS87	1.312
bra|BrMADS143	rap|RsMADS129	0.765		bra|BrMADS050	osa|OsMADS47	1.159		osa|OsMADS82	osa|OsMADS99	1.2
osa|OsMADS15	rap|RsMADS068	1.885		bra|BrMADS053	osa|OsMADS27	1.383		osa|OsMADS83	osa|OsMADS84	1.756
osa|OsMADS26	rap|RsMADS052	1.552		bra|BrMADS061	osa|OsMADS62	0.878		osa|OsMADS83	osa|OsMADS85	1.75
osa|OsMADS30	rap|RsMADS080	1.094		bra|BrMADS066	osa|OsMADS63	1.137		osa|OsMADS83	osa|OsMADS86	0.547
osa|OsMADS31	rap|RsMADS080	1.167		bra|BrMADS067	osa|OsMADS26	0.982		osa|OsMADS83	osa|OsMADS87	1.273
osa|OsMADS4	rap|RsMADS078	1.63		bra|BrMADS070	osa|OsMADS29	0.799		osa|OsMADS83	osa|OsMADS99	1.149
osa|OsMADS57	rap|RsMADS020	2.079		bra|BrMADS074	osa|OsMADS2	1.062		osa|OsMADS84	osa|OsMADS85	1.785
osa|OsMADS58	rap|RsMADS036	2.158		bra|BrMADS086	osa|OsMADS68	1.247		osa|OsMADS84	osa|OsMADS86	0.508
osa|OsMADS7	rap|RsMADS033	1.938		bra|BrMADS093	osa|OsMADS75	0.437		osa|OsMADS84	osa|OsMADS87	1.234
osa|OsMADS70	rap|RsMADS003	0.443		bra|BrMADS095	osa|OsMADS78	0.435		osa|OsMADS84	osa|OsMADS99	1.063
osa|OsMADS70	rap|RsMADS043	0.464		bra|BrMADS097	osa|OsMADS73	0.441		osa|OsMADS85	osa|OsMADS86	0.532
osa|OsMADS73	rap|RsMADS043	0.673		bra|BrMADS126	osa|OsMADS89	0.644		osa|OsMADS85	osa|OsMADS87	1.279
osa|OsMADS74	rap|RsMADS069	0.384		bra|BrMADS001	rap|RsMADS036	1.184		osa|OsMADS85	osa|OsMADS99	1.224
osa|OsMADS75	rap|RsMADS043	0.672		bra|BrMADS002	rap|RsMADS016	1.162		osa|OsMADS86	osa|OsMADS87	0.693
osa|OsMADS75	rap|RsMADS069	0.631		bra|BrMADS004	rap|RsMADS017	1.172		osa|OsMADS87	osa|OsMADS89	0.855
osa|OsMADS76	rap|RsMADS069	0.502		bra|BrMADS008	rap|RsMADS023	1.191		osa|OsMADS87	osa|OsMADS99	0.709
osa|OsMADS77	rap|RsMADS043	0.273		bra|BrMADS009	rap|RsMADS024	1.187		osa|OsMADS88	osa|OsMADS89	0.756
osa|OsMADS78	rap|RsMADS043	0.676		bra|BrMADS013	rap|RsMADS026	0.886		osa|OsMADS90	osa|OsMADS91	0.931
osa|OsMADS79	rap|RsMADS069	0.644		bra|BrMADS016	rap|RsMADS045	0.955		osa|OsMADS92	osa|OsMADS93	1.8
osa|OsMADS80	rap|RsMADS003	0.613		bra|BrMADS017	rap|RsMADS068	1.194		osa|OsMADS92	osa|OsMADS94	0.611
osa|OsMADS80	rap|RsMADS043	0.626		bra|BrMADS019	rap|RsMADS067	1.133		osa|OsMADS92	osa|OsMADS95	0.252
osa|OsMADS87	rap|RsMADS097	0.919		bra|BrMADS022	rap|RsMADS002	0.979		osa|OsMADS92	osa|OsMADS98	0.485
osa|OsMADS88	rap|RsMADS097	0.977		bra|BrMADS023	rap|RsMADS011	0.941		osa|OsMADS93	osa|OsMADS94	0.78
				bra|BrMADS025	rap|RsMADS033	1.194		osa|OsMADS93	osa|OsMADS95	0.483
				bra|BrMADS026	rap|RsMADS051	1.037		osa|OsMADS93	osa|OsMADS98	0.68
				bra|BrMADS027	rap|RsMADS047	0.944		osa|OsMADS94	osa|OsMADS95	0.142
				bra|BrMADS029	rap|RsMADS022	1.127		rap|RsMADS006	rap|RsMADS058	0.693
				bra|BrMADS033	rap|RsMADS029	0.927		rap|RsMADS105	rap|RsMADS109	0.435
				bra|BrMADS035	rap|RsMADS057	1.109		rap|RsMADS105	rap|RsMADS110	0.362
				bra|BrMADS036	rap|RsMADS031	0.747		rap|RsMADS105	rap|RsMADS117	0.42
				bra|BrMADS037	rap|RsMADS014	1.004		rap|RsMADS105	rap|RsMADS119	0.33
				bra|BrMADS040	rap|RsMADS010	0.936		rap|RsMADS105	rap|RsMADS120	0.361
				bra|BrMADS041	rap|RsMADS004	0.843		rap|RsMADS105	rap|RsMADS123	0.366
				bra|BrMADS043	rap|RsMADS008	0.819		rap|RsMADS105	rap|RsMADS136	0.396
				bra|BrMADS044	rap|RsMADS019	1.055		rap|RsMADS107	rap|RsMADS108	0.364
				bra|BrMADS046	rap|RsMADS042	0.991		rap|RsMADS107	rap|RsMADS110	0.383
				bra|BrMADS048	rap|RsMADS006	0.716		rap|RsMADS107	rap|RsMADS116	0.377
				bra|BrMADS050	rap|RsMADS015	1.036		rap|RsMADS107	rap|RsMADS119	0.359
				bra|BrMADS051	rap|RsMADS021	1.073		rap|RsMADS107	rap|RsMADS120	0.38
				bra|BrMADS053	rap|RsMADS020	1.06		rap|RsMADS107	rap|RsMADS123	0.364
				bra|BrMADS054	rap|RsMADS032	0.941		rap|RsMADS107	rap|RsMADS130	0.367
				bra|BrMADS059	rap|RsMADS013	1.047		rap|RsMADS108	rap|RsMADS109	0.469
				bra|BrMADS061	rap|RsMADS072	1.328		rap|RsMADS108	rap|RsMADS110	0.488
				bra|BrMADS063	rap|RsMADS063	0.924		rap|RsMADS108	rap|RsMADS116	0.413
				bra|BrMADS065	rap|RsMADS065	0.953		rap|RsMADS108	rap|RsMADS117	0.478
				bra|BrMADS066	rap|RsMADS075	1.181		rap|RsMADS108	rap|RsMADS119	0.465
				bra|BrMADS067	rap|RsMADS053	0.949		rap|RsMADS108	rap|RsMADS120	0.481
				bra|BrMADS069	rap|RsMADS077	0.935		rap|RsMADS108	rap|RsMADS123	0.468
				bra|BrMADS070	rap|RsMADS080	1.066		rap|RsMADS108	rap|RsMADS130	0.422
				bra|BrMADS072	rap|RsMADS078	0.911		rap|RsMADS108	rap|RsMADS136	0.461
				bra|BrMADS073	rap|RsMADS061	1.07		rap|RsMADS109	rap|RsMADS110	0.546
				bra|BrMADS077	rap|RsMADS048	0.801		rap|RsMADS109	rap|RsMADS116	0.402
				bra|BrMADS079	rap|RsMADS064	0.773		rap|RsMADS109	rap|RsMADS117	0.623
				bra|BrMADS080	rap|RsMADS081	0.756		rap|RsMADS109	rap|RsMADS119	0.481
				bra|BrMADS082	rap|RsMADS122	1.288		rap|RsMADS109	rap|RsMADS120	0.516
				bra|BrMADS084	rap|RsMADS018	1.084		rap|RsMADS109	rap|RsMADS123	0.515
				bra|BrMADS086	rap|RsMADS087	1.507		rap|RsMADS109	rap|RsMADS130	0.408
				bra|BrMADS090	rap|RsMADS003	1.138		rap|RsMADS109	rap|RsMADS136	0.593
				bra|BrMADS091	rap|RsMADS115	1.391		rap|RsMADS110	rap|RsMADS116	0.425
				bra|BrMADS092	rap|RsMADS055	0.614		rap|RsMADS110	rap|RsMADS117	0.58
				bra|BrMADS093	rap|RsMADS043	1.166		rap|RsMADS110	rap|RsMADS119	0.49
				bra|BrMADS094	rap|RsMADS082	0.889		rap|RsMADS110	rap|RsMADS120	0.523
				bra|BrMADS095	rap|RsMADS066	0.708		rap|RsMADS110	rap|RsMADS123	0.545
				bra|BrMADS096	rap|RsMADS071	0.767		rap|RsMADS110	rap|RsMADS130	0.423
				bra|BrMADS097	rap|RsMADS069	0.947		rap|RsMADS110	rap|RsMADS136	0.527
				bra|BrMADS099	rap|RsMADS073	0.874		rap|RsMADS116	rap|RsMADS117	0.426
				bra|BrMADS101	rap|RsMADS062	1.088		rap|RsMADS116	rap|RsMADS119	0.387
				bra|BrMADS102	rap|RsMADS084	1.507		rap|RsMADS116	rap|RsMADS120	0.406
				bra|BrMADS105	rap|RsMADS089	1.507		rap|RsMADS116	rap|RsMADS123	0.414
				bra|BrMADS106	rap|RsMADS141	1.167		rap|RsMADS116	rap|RsMADS130	0.393
				bra|BrMADS107	rap|RsMADS049	0.74		rap|RsMADS117	rap|RsMADS119	0.485
				bra|BrMADS109	rap|RsMADS125	1.09		rap|RsMADS117	rap|RsMADS120	0.519
				bra|BrMADS111	rap|RsMADS086	1.507		rap|RsMADS117	rap|RsMADS123	0.549
				bra|BrMADS114	rap|RsMADS103	0.52		rap|RsMADS117	rap|RsMADS130	0.413
				bra|BrMADS116	rap|RsMADS101	0.641		rap|RsMADS117	rap|RsMADS136	0.607
				bra|BrMADS117	rap|RsMADS083	0.671		rap|RsMADS119	rap|RsMADS120	0.513
				bra|BrMADS120	rap|RsMADS096	1.224		rap|RsMADS119	rap|RsMADS123	0.483
				bra|BrMADS121	rap|RsMADS099	1.332		rap|RsMADS119	rap|RsMADS130	0.418
				bra|BrMADS122	rap|RsMADS095	1.116		rap|RsMADS119	rap|RsMADS136	0.495
				bra|BrMADS123	rap|RsMADS093	0.88		rap|RsMADS120	rap|RsMADS123	0.509
				bra|BrMADS125	rap|RsMADS098	1.197		rap|RsMADS120	rap|RsMADS130	0.435
				bra|BrMADS126	rap|RsMADS097	1.325		rap|RsMADS120	rap|RsMADS136	0.532
				bra|BrMADS127	rap|RsMADS114	0.686		rap|RsMADS121	rap|RsMADS126	0.99
				bra|BrMADS129	rap|RsMADS113	1.253		rap|RsMADS121	rap|RsMADS129	0.888
				bra|BrMADS132	rap|RsMADS106	0.695		rap|RsMADS123	rap|RsMADS130	0.408
				bra|BrMADS133	rap|RsMADS094	0.545		rap|RsMADS123	rap|RsMADS136	0.51
				bra|BrMADS134	rap|RsMADS100	0.916		rap|RsMADS126	rap|RsMADS129	0.855
				bra|BrMADS135	rap|RsMADS090	0.676		rap|RsMADS130	rap|RsMADS136	0.422
				bra|BrMADS136	rap|RsMADS128	1.338		rap|RsMADS137	rap|RsMADS138	1.139
				bra|BrMADS138	rap|RsMADS112	0.917		rap|RsMADS137	rap|RsMADS139	0.949
				bra|BrMADS140	rap|RsMADS132	0.693		rap|RsMADS137	rap|RsMADS141	1.033
				bra|BrMADS143	rap|RsMADS121	0.802		rap|RsMADS138	rap|RsMADS139	1.059
				bra|BrMADS146	rap|RsMADS144	0.502		rap|RsMADS138	rap|RsMADS141	1.16
				bra|BrMADS150	rap|RsMADS127	0.785		rap|RsMADS139	rap|RsMADS141	1.087
				bra|BrMADS151	rap|RsMADS111	1.507
				bra|BrMADS152	rap|RsMADS131	1.018
				bra|BrMADS153	rap|RsMADS104	1.009
				bra|BrMADS156	rap|RsMADS134	0.891
				bra|BrMADS158	rap|RsMADS143	1.111
				bra|BrMADS159	rap|RsMADS146	0.532
				osa|OsMADS14	rap|RsMADS068	1.447
				osa|OsMADS16	rap|RsMADS057	1.024
				osa|OsMADS2	rap|RsMADS078	1.167
				osa|OsMADS27	rap|RsMADS020	1.57
				osa|OsMADS29	rap|RsMADS080	0.875
				osa|OsMADS3	rap|RsMADS036	1.576
				osa|OsMADS33	rap|RsMADS052	1.076
				osa|OsMADS47	rap|RsMADS015	1.306
				osa|OsMADS50	rap|RsMADS001	0.545
				osa|OsMADS56	rap|RsMADS010	1.093
				osa|OsMADS62	rap|RsMADS072	1.046
				osa|OsMADS63	rap|RsMADS075	0.96
				osa|OsMADS68	rap|RsMADS087	1.44
				osa|OsMADS73	rap|RsMADS069	0.484
				osa|OsMADS78	rap|RsMADS003	0.472
				osa|OsMADS79	rap|RsMADS043	0.5
				osa|OsMADS8	rap|RsMADS033	1.436
				osa|OsMADS89	rap|RsMADS097	0.718
				osa|OsMADS96	rap|RsMADS096	0.264

## Sheet: Table S7
Supplementary Table S7: Detailed information of miRNAs targeting RsMADS genes identified from previous five libraries.
MiRNA type	Family	Name	Target gene	Expectation	UPE	MiRNA aligned fragment	source
Known miRNA	miR824	miR824	RsMADS020	0.5	16.59	UAGACCAUUUGUGAGAAGGGA	Sun et al. 2015a; Xu et al. 2013; Yu et al. 2015; Sun et al. 2015b; Nie et al. 2015
	miR824	miR824	RsMADS044	0.5	14.607	UAGACCAUUUGUGAGAAGGGA	Sun et al. 2015a; Xu et al. 2013; Yu et al. 2015; Sun et al. 2015b; Nie et al. 2015
	miR3946	miR3946	RsMADS028	2	20.044	CUUGUAGACAACAGGAAGGAG	Sun et al. 2015b
	miR5021	miR5021	RsMADS125	2	19.542	GAGGAAGAAGAAGAAGGACA	Xu et al. 2013
	miR5227	miR5227	RsMADS115	2.5	8.703	UGAAGAUGAAGAAGUUGAGCA	Nie et al. 2015
	miR5634	miR5634	RsMADS075	2.5	15.435	AGAUGAUUUGGGAAUUUAGGG	Sun et al. 2015b
	miR8154	miR8154	RsMADS027	2.5	17.796	GAGAGGAGAGUGGAGAGGGA	Sun et al. 2015b
	miR1312	miR1312	RsMADS004	3	18.275	UUUGGAGGAAAAUGGAGAAU	Xu et al. 2013
	miR1862	miR1862e	RsMADS062	3	14.952	UAGAUUUUUAUUUUGAGGAGG	Sun et al. 2015b
	miR2948	miR2948	RsMADS089	3	20.267	UGGGGAGGAAGUUGGGCAAAAU	Xu et al. 2013
	miR414	miR414	RsMADS049	3	13.781	CUUCUUCAUCAUCAUCGUCA	Xu et al. 2013
	miR5021	miR5021	RsMADS087	3	19.778	GAGGAAGAAGAAGAAGGACAA	Xu et al. 2013
	miR5021	miR5021	RsMADS138	3	10.27	GAGGAAGAAGAAGAAGGACA	Xu et al. 2013
	miR5021	miR5021	RsMADS140	3	7.658	GAGGAAGAAGAAGAAGGACA	Xu et al. 2013
	miR5174	miR5174e-5p.2	RsMADS084	3	18.346	AUACUCCCUCUGUUUCAUAA	Sun et al. 2015b
	miR5224	miR5224b	RsMADS048	3	15.27	CGGAGGAGAAUUUGUCAGAG	Sun et al. 2015b
	miR5293	miR5293	RsMADS027	3	17.796	AGAGAAGUGGAGGAAGAGAGA	Xu et al. 2013
	miR5373	miR5373	RsMADS057	3	16.67	UCUCUUGAUCUGGAUUAUUG	Xu et al. 2013; Sun et al. 2015b
	miR5643	miR5643a	RsMADS089	3	17.264	AAGCUUCUAAGAUCGUGGUU	Xu et al. 2013; Sun et al. 2015b
	miR5649	miR5649a	RsMADS137	3	15.312	AUUGAAUUUGUUGGUUUAUU	Sun et al. 2015a; Xu et al. 2013; Sun et al. 2015b
	miR5649	miR5649a	RsMADS142	3	14.793	AUUGAAUUUGUUGGUUUAUU	Sun et al. 2015a; Xu et al. 2013; Sun et al. 2015b
	miR6149	miR6149-5p	RsMADS057	3	23.856	UAGCAUCACACUGAAUCGUC	Sun et al. 2015b
	miR831	miR831-5p	RsMADS027	3	17.796	AAAGAGAGACAAGAGAGAUGAG	Sun et al. 2015b
	miR847	miR847-5p	RsMADS092	3	19.109	UUUGAUGAAGAAGGAGAAUGGG	Sun et al. 2015b
Potential novel miRNAs	Rsa-miR1	novel_mir_22	RsMADS016	3	7.534	AGUUCUAUUCUUUUCGUUCC	Sun et al. 2015b
	Rsa-miR1	novel_mir_22	RsMADS017	3	5.913	AGUUCUAUUCUUUUCGUUCC	Sun et al. 2015b
	Rsa-miR1	novel_mir_22	RsMADS023	3	9.71	AGUUCUAUUCUUUUCGUUCC	Sun et al. 2015b
	Rsa-miR2	novel_mir_152	RsMADS146	3	19.686	CGUCAGCGUCGGCGUCAGCAU	Sun et al. 2015b
	Rsa-miR3	rsa-mir36	RsMADS084	2	10.614	GGAGGAGGAGGAAGAAGAAGAG	Sun et al.2015a
	Rsa-miR3	rsa-mir36	RsMADS140	3	4.56	GGAGGAGGAGGAAGAAGAAG	Sun et al.2015a
	Rsa-miR4	rsa-miRn1	RsMADS084	3	9.518	AGAAGAGGAAGAGGAUGAAGA	Nie et al. 2015
	Rsa-miR5	rsa-miRn13	RsMADS086	3	8.566	AAGAGGAGGAGGAUGAUGUU	Xu et al. 2013
	Rsa-miR6	rsa-nmiR57-5p	RsMADS087	3	17.02	GAUAAUGAUGAUGAUGAUGUU	Yu et al. 2015
References
Nie, S., Xu, L., Wang, Y., Huang, D., Muleke, E. M., Sun, X., et al. (2015). Identification of bolting-related microRNAs and their targets reveals complex miRNA-mediated flowering-time regulatory networks in radish (Raphanus sativus L.). Sci. Rep. 5: 14034. doi: 10.1038/srep14034
Sun, X., Xu, L., Wang, Y., Yu, R., Zhu, X., Luo, X., et al. (2015a). Identification of novel and salt-responsive miRNAs to explore miRNA-mediated regulatory network of salt stress response in radish (Raphanus sativus L.). BMC genomics 16: 1-16. doi: 10.1186/s12864-015-1416-5
Sun, Y., Qiu, Y., Zhang, X., Chen, X., Shen, D., Wang, H., et al. (2015b). Genome-wide identification of microRNAs associated with taproot development in radish (Raphanus sativus L.). Gene 569: 118-126. doi: 10.1016/j.gene.2015.05.044
Xu, L., Wang, Y., Xu, Y., Wang, L., Zhai, L., Zhu, X., et al. (2013). Identification and characterization of novel and conserved microRNAs in radish (Raphanus sativus L.) using high-throughput sequencing. Plant Sci. 201: 108-114. doi: 10.1016/j.plantsci.2012.11.010
Yu, R., Wang, Y., Xu, L., Zhu, X., Zhang, W., Wang, R., et al. (2015). Transcriptome profiling of root microRNAs reveals novel insights into taproot thickening in radish (Raphanus sativus L.). BMC Plant Biol. 15: 1-18. doi: 10.1186/s12870-015-0427-3
75个家族，85个miRNA；45个已知家族30个新型家族；48个已知miRNA，37个新型miRNA；61个靶基因

## Sheet: Table S8
Supplementary Table S8: The RPKM values of RsMADS genes
Gene Name	Gene identifier	7 days leaf	14 days leaf	20 days leaf	40 days leaf	60 days leaf	90 days leaf	60 days cortical	60 days cambium	60 days xylem	60 days root tip	60 days leaf
RsMADS001	RSG29904.t1	0.554924	0.668703	0.932175	11.1654	16.1219	11.4767	0	0	0	4.32637	16.1219
RsMADS002	RSG34908.t1	1.1292	2.07539	10.5822	3.09382	5.47997	21.2011	16.4837	0.946955	2.2267	7.05167	5.47997
RsMADS003	RSG07406.t1	0	0	0	0	0	0	0	0	0	0	0
RsMADS004	RSG10883.t1	0.0455351	0.0440294	0.218316	0.164069	0.06899	0	11.9555	7.61122	6.65415	1.41726	0.06899
RsMADS005	RSG08231.t1	2.44456	16.5376	23.8672	35.8525	44.5029	54.4555	3.3463	0.993157	0.14057	5.48554	44.5029
RsMADS006	RSG04038.t1	0	0	0	0	0	0	0	0	0.124018	0.15277	0
RsMADS007	RSG19759.t1	13.0221	6.81592	24.1939	17.2179	17.7747	67.803	47.477	27.7629	21.3146	19.2159	17.7747
RsMADS008	RSG49389.t1	0.0419156	0	0	0.0767777	0.151267	0	1.06557	14.5927	2.47256	12.5484	0.151267
RsMADS009	RSG19758.t1	0	0.0926007	0.116753	0.17482	0.077788	0.503734	0	0.0792566	0	0	0.077788
RsMADS010	RSG14942.t1	0.087181	0.959154	0.827451	1.92994	11.4216	21.1532	8.66773	14.9675	18.3833	0.26071	11.4216
RsMADS011	RSG07133.t1	0.171714	0.153776	1.3009	0.0975867	0.277426	9.59264	5.32345	0.0492576	0.488286	2.88441	0.277426
RsMADS012	RSG30877.t1	2.30129	2.22183	2.66919	2.42079	1.52731	2.34891	5.43009	7.15279	7.16037	5.39563	1.52731
RsMADS013	RSG10605.t1	14.0748	5.46381	7.90136	2.59175	2.36368	3.87771	10.3778	11.3168	8.55955	7.01444	2.36368
RsMADS014	RSG01792.t1	0.182882	0.760676	0.520808	0.274619	0.28029	0.167292	0	0.068963	0	0.050566	0.28029
RsMADS015	RSG17771.t1	34.6798	65.4855	94.4708	28.9573	53.4796	56.8657	32.3603	4.41368	4.69508	4.98506	53.4796
RsMADS016	RSG01892.t1	0.09121	0.0494614	0.229607	0.0933777	0	0	0	0	0	0	0
RsMADS017	RSG01429.t1	0.0903043	0.177587	0.310938	0	0.0919001	0.0640872	0	0	0	0	0.0919001
RsMADS018	RSG32370.t1	0.0857221	0.0463003	0.0398028	0	0	0	0	0	0	0	0
RsMADS019	RSG19864.t1	13.8412	34.5664	37.3551	43.2915	50.2832	63.5934	44.7049	56.501	55.0913	46.1619	50.2832
RsMADS020	RSG17367.t1	11.0608	4.5868	3.65932	10.3469	8.20584	7.57165	19.2169	32.8923	25.6441	40.0304	8.20584
RsMADS021	RSG01560.t1	9.15771	12.5839	12.8725	20.8369	17.3586	15.1249	21.1168	22.4442	23.2921	22.3724	17.3586
RsMADS022	RSG36433.t1	0	0	0.0621127	0	0	0.0563593	0	0	0	0	0
RsMADS023	RSG27428.t1	0	0	0	0.0560357	0	0	0	0	0	0	0
RsMADS024	RSG10287.t1	0.0929314	0.207324	0.491893	0	0.125763	0.0554717	0	0.216821	0.279342	0.396962	0.125763
RsMADS025	RSG31992.t1	0	0	0	0	0	0	0	0	0	0	0
RsMADS026	RSG29079.t1	0.103985	0	0	0	0	0	0	0.0464367	0.0977723	0	0
RsMADS027	RSG25887.t1	0.173897	0.030186	0.0539799	0.0511852	0.0126787	0.0300301	0	0.0815173	0	0.0536386	0.0126787
RsMADS028	RSG28867.t1	0	0	0.0812993	0.243467	0.194328	0.233258	0.17654	0	0.104114	0.169281	0.194328
RsMADS029	RSG16110.t1	0	0.250764	0.283694	33.0101	45.9889	38.1876	0.0466707	0.450279	0.0352291	20.3109	45.9889
RsMADS030	RSG39586.t1	0	0	0	0	0	0	0	0	0	0	0
RsMADS031	RSG16086.t1	0.214894	0.0519469	0.068106	0	0	0	0.110972	0.046233	0	0	0
RsMADS032	RSG14179.t1	0.0485284	1.24872	2.82049	67.3935	115.954	81.8043	0	2.0332	0.524636	0.0386359	115.954
RsMADS033	RSG07058.t1	2.80444	6.23036	3.20222	2.09941	1.41469	1.49383	5.51938	4.55562	5.48735	3.33359	1.41469
RsMADS034	RSG42828.t1	1.02496	2.11409	1.45307	0	0.126168	0.470663	0	0	0	0	0.126168
RsMADS035	RSG13382.t1	0.0491925	0.0917589	0	0.140355	0.0207747	0	0	0.0423338	0.155039	0.352083	0.0207747
RsMADS036	RSG10821.t1	0.692529	1.63577	1.30014	0.385767	0.208045	0.263929	0.772713	0.124378	0.0739876	1.39553	0.208045
RsMADS037	RSG05982.t1	0	0	0	0	0	0	0.310627	0	0	0.166802	0
RsMADS038	RSG02556.t1	0	0.357648	0.0589498	0.227498	0	0.126312	0	0	0	0	0
RsMADS039	RSG47189.t1	0	0	0	0	0	0	0	0	0	0	0
RsMADS041	RSG32469.t1	0	0.129228	0.295334	0.142645	0.638809	0.174247	0	0.150258	3.39705	0.562145	0.638809
RsMADS042	RSG14218.t1	0.280045	0.956685	0.666339	0.588162	2.17354	3.21292	0	0.783817	2.05104	9.57021	2.17354
RsMADS043	RSG13679.t1	0	0	0	0	0	0.0578852	0	0	0	0.0278277	0
RsMADS044	RSG00636.t1	0.66138	0.671303	0.516284	0.318774	0.1812	0.101259	3.50028	3.87941	10.4873	4.37863	0.1812
RsMADS045	RSG51718.t1	0	0	0	0	0	0	0	0	0	0	0
RsMADS046	RSG47347.t1	1.39252	0.451692	1.06819	0.110719	0.11028	0.0670944	0	0	0.0594652	0.160045	0.11028
RsMADS047	RSG41709.t1	0	0	0	0	0	0	0	0	0	0	0
RsMADS048	RSG31600.t1	27.6874	17.2327	51.4353	25.4951	20.859	22.8165	54.5352	72.218	66.5429	77.8842	20.859
RsMADS049	RSG27811.t1	0.483403	0.441642	0.191163	0.14651	0.610796	0.465839	0.124575	0.0912323	0.207144	0.175049	0.610796
RsMADS050	RSG19788.t1	1.00731	3.32356	4.44754	4.08021	7.16308	5.1643	0	0	0.0417769	0.0269827	7.16308
RsMADS051	RSG13840.t1	0.0469242	1.0089	0.950279	0.616794	2.03665	2.28032	0.185551	0.390738	2.06733	1.66593	2.03665
RsMADS052	RSG46579.t1	0	0	0	0	0.0244005	0	0.0731166	0.272411	0.241002	7.82226	0.0244005
RsMADS053	RSG29703.t1	0.0502249	0.0521758	0	0	0	0	0	0.608824	1.05506	19.9772	0
RsMADS054	RSG17190.t1	0	0	0	0	0	0	0	0	0	0	0
RsMADS055	RSG37110.t1	0.200292	0	0	0	0.102777	0	0.87634	0.155261	0	0.146786	0.102777
RsMADS056	RSG17005.t1	0.160258	0.240985	0.161074	0	0	0	0	0	0	0	0
RsMADS057	RSG11707.t1	0.153878	0.135606	0	0.0603646	0	0	0	0	0	0	0
RsMADS058	RSG04696.t1	0	0	0	0.0949252	0	0	0	0.079621	0	0.111676	0
RsMADS059	RSG53066.t1	0	0	0	0	0	0	0	0	0	0	0
RsMADS060	RSG42625.t1	0	0	0	0	0	0	0	0	0	0	0
RsMADS061	RSG24644.t1	0	0	0	0	0	0	0.290483	0	0	0	0
RsMADS062	RSG11001.t1	0	0	0	0	0	0	0	0	0	0	0
RsMADS063	RSG30630.t1	0	0.104588	0.162563	0.121775	0.100255	0.167075	31.543	14.8406	21.8731	47.3665	0.100255
RsMADS064	RSG13912.t1	36.8394	59.4134	65.8212	42.6829	24.2055	0.469708	41.0871	57.7759	38.0659	29.1293	24.2055
RsMADS065	RSG03965.t1	0.689727	2.64383	6.63468	71.6173	83.1798	73.0582	28.0229	80.7974	37.7895	12.3048	83.1798
RsMADS066	RSG31255.t1	0	0.130093	0	0	0	0.0712342	0	0.0405552	0	0.247967	0
RsMADS067	RSG27855.t1	0.991481	1.0982	0.65525	1.84991	1.42612	1.07969	1.58687	0.926061	2.02002	1.35278	1.42612
RsMADS068	RSG47573.t1	0	0	0	0	0	0	0	0	0.0287864	0	0
RsMADS069	RSG36445.t1	0	0	0	0	0	0	0	0	0	0	0
RsMADS070	RSG26710.t1	0.0522984	0.0543298	0.0485667	0.160314	0	0	0	0	0	0	0
RsMADS071	RSG23152.t1	3.71026	5.30193	5.58512	6.52396	3.47026	1.47068	18.6741	23.4584	28.7757	10.4339	3.47026
RsMADS072	RSG50204.t1	0	0	0	0	0	0	0	0	0	0.0293532	0
RsMADS073	RSG37473.t1	0	0.0492153	0.0534404	0	0	0	0	0	0	0.168987	0
RsMADS074	RSG34909.t1	4.65925	5.23758	4.27365	7.66033	6.66671	8.24629	0	0.191657	0	0	6.66671
RsMADS075	RSG30145.t1	0	0	0.0193203	0.0680949	0	0	0	0.183662	0.0270004	0	0
RsMADS076	RSG35764.t1	0	0.0438288	0.0376781	0.100106	0.111642	0.0574732	0.0551627	0.252565	0.234479	20.7608	0.111642
RsMADS077	RSG21934.t1	0.111556	0	0.0539446	0	0.0732015	0	0	0.873855	0.599692	3.91179	0.0732015
RsMADS078	RSG03314.t1	0	1.22043	1.24843	0.720081	0.4718	0.0600602	0	0.0683871	0.0612141	0.491933	0.4718
RsMADS079	RSG54545.t1	0.114703	0	0	0	0	0	0.626292	0	0	1.68655	0
RsMADS080	RSG13871.t1	0	0	0	0	0	0	0	0	0	0.0320824	0
RsMADS081	RSG17922.t1	0.115556	0	0.0539446	0.548374	0.684114	1.25935	2.64059	0.359221	1.35536	0.735134	0.684114
RsMADS082	RSG48208.t1	0	0	0	0	0	0	0	0	0	0	0
RsMADS083	RSG23495.t1	0	0.0566241	0.0569222	0	0.0719645	0	0	0	0	0	0.0719645
RsMADS084	RSG41600.t1	4.29447	3.79223	4.20977	5.17753	3.48399	4.2225	16.4998	15.1233	17.674	9.24459	3.48399
RsMADS085	RSG17925.t1	2.59755	7.16173	6.45472	8.75931	6.20744	5.68949	26.3901	19.6833	28.7304	15.775	6.20744
RsMADS086	RSG29103.t1	0	0	0.0274251	0	0	0.0337885	0.0235032	0.0167278	0.0177412	0	0
RsMADS087	RSG22339.t1	0.0300028	0	0	0	0	0	0	0	0	0	0
RsMADS088	RSG44657.t1	0	0	0	0	0	0	0	0	0	0	0
RsMADS089	RSG39162.t1	0.601291	0.356402	0.653333	0.788648	0.70086	1.44365	0	0	0.0322679	0.0532499	0.70086
RsMADS090	RSG51271.t1	0	0	0	0	0	0	0	0	0	0	0
RsMADS092	RSG03378.t1	47.1583	8.79381	6.60189	9.98275	10.1839	9.16613	26.4665	10.696	12.1655	41.6952	10.1839
RsMADS093	RSG23126.t1	0.0564467	0	0.0527016	0.0648155	0	0	3.5155	5.71106	1.23593	3.47147	0
RsMADS094	RSG33006.t1	0	0	0	0	0	0	0	0	0	0	0
RsMADS095	RSG37600.t1	0	0.0393485	0	0	0	0.0536544	0	0	0	0	0
RsMADS096	RSG06547.t1	0	0	0.0566721	0	0.0488518	0	0	0	0	0.0329956	0.0488518
RsMADS097	RSG24998.t1	2.36192	1.59614	0.799659	1.37803	0.725964	0.929168	0.0983993	2.44766	8.3457	0.725261	0.725964
RsMADS098	RSG38034.t1	0	0.0404229	0	0	0	0	0	0	0	0	0
RsMADS099	RSG40182.t1	0.0812714	0.0785154	0.179489	0.273233	0	0.194439	0	0.0239708	0	0	0
RsMADS100	RSG37601.t1	0.0347267	0.0724397	0.0647556	0	0.040934	2.60691	0	0	0.0572442	0	0.040934
RsMADS101	RSG28831.t1	0.167794	0	0	0	0	0.0737442	0	0	0	0.175942	0
RsMADS102	RSG27672.t1	0	0	0	0	0	0	0	0	0	0	0
RsMADS103	RSG19369.t1	0	0.418106	0.0608311	0.384386	0.150701	0.0749458	0	0	0	0	0.150701
RsMADS104	RSG11481.t1	0.0270396	0.795531	0.0972353	0.952864	0.744173	0.156008	0.462724	0.450614	0.198062	0.500591	0.744173
RsMADS105	RSG56450.t1	0	0	0	0	0	0	0	0	0	0	0
RsMADS106	RSG08149.t1	2.50168	3.16644	3.41323	2.80006	1.20457	0.620455	0	0.0646695	0.136161	0.190526	1.20457
RsMADS107	RSG60596.t1	0	0	0	0	0	0	0	0	0	0	0
RsMADS108	RSG57866.t1	0	0	0	0	0	0	0	0	0	0	0
RsMADS109	RSG38447.t1	0	0	0	0	0	0	0	0	0	0	0
RsMADS110	RSG60675.t1	0	0	0	0	0	0	0	0	0	0	0
RsMADS111	RSG44398.t1	0.222891	0.0791059	0	0.055892	0	0.0388221	3.27408	0.61664	0.200639	1.01576	0
RsMADS112	RSG34738.t1	0	0	0	0	0	0	0	0	0	0	0
RsMADS113	RSG30621.t1	0.0358523	0.071849	0.233507	0.0731165	0.048801	0.21646	0.106035	0.451447	1.44155	0.437331	0.048801
RsMADS114	RSG28078.t1	1.14922	0.137276	1.21252	0.142645	0.195974	0.892416	0.0866102	0.150258	0	0.095263	0.195974
RsMADS115	RSG18439.t1	0	0	0	0	0	0	0	0	0	0	0
RsMADS116	RSG57113.t1	0	0	0.124225	0	0	0	0	0	0	0	0
RsMADS117	RSG49230.t1	0	0	0	0	0	0	0	0	0	0	0
RsMADS118	RSG13732.t1	0	0	0	0	0	0	0	0	0	0	0
RsMADS119	RSG61414.t1	0	0	0	0	0	0	0	0	0	0	0
RsMADS120	RSG58965.t1	0	0	0	0	0	0	0	0	0	0	0
RsMADS121	RSG29914.t1	0	0	0	0	0	0	0	0.0691221	0	0.0550975	0
RsMADS122	RSG28059.t1	0	0	0	0	0	0	0	0	0	0	0
RsMADS123	RSG59393.t1	0	0	0	0	0.123756	0	0	0	0	0	0.123756
RsMADS124	RSG63165.t1	0	0	0	0	0	0	0	0	0	0	0
RsMADS125	RSG31977.t1	0	0	0	0	0	0	0	0	0	0	0
RsMADS126	RSG29915.t1	0	0	0	0	0	0	0	0	0	0	0
RsMADS127	RSG34735.t1	0	0	0	0	0	0	0	0	0	0	0
RsMADS128	RSG28829.t1	0	0	0	0	0	0	0	0	0	0	0
RsMADS129	RSG29917.t1	0	0	0	0	0	0	0	0	0	0	0
RsMADS130	RSG61179.t1	0	0	0	0	0	0	0	0	0	0	0
RsMADS131	RSG13117.t1	0	0	0	0	0	0	0.107703	0	0.0538044	0.0328756	0
RsMADS132	RSG33825.t1	0	0	0	0	0	0	0.303558	0.0838771	0.118774	0.115101	0
RsMADS133	RSG23129.t1	0	0	0	0	0	0	0	0	0	0	0
RsMADS134	RSG24000.t1	0.045199	0	0	0	0	0	0	0	0	0	0
RsMADS135	RSG19891.t1	0	1.38072	0.780416	10.887	7.40743	3.99719	5.49097	5.34276	3.13256	1.62114	7.40743
RsMADS136	RSG59262.t1	0	0	0	0	0.101615	0	0	0	0	0	0.101615
RsMADS137	RSG36091.t1	0	0	0	0	0	0	0	0	0.054574	0	0
RsMADS138	RSG20941.t1	0	0	0	0	0.0152593	0	0.120361	0	0	0.0607897	0.0152593
RsMADS139	RSG20939.t1	0	0	0	0	0	0	0	0.0227957	0	0	0
RsMADS140	RSG20919.t1	0	0	0	0	0	0	0	0.0838115	0	0	0
RsMADS141	RSG42770.t1	0	0	0	0	0	0	0	0	0	0	0
RsMADS142	RSG20952.t1	0.0481057	0	0.0655197	0	0.0564785	0	0.100921	0	0	0.0381468	0.0564785
RsMADS143	RSG28685.t1	0	0	0	0	0	0	0	0	0	0	0
RsMADS144	RSG60579.t1	0	0	0	0.213234	0	0.0700131	0	0.16033	0.0422749	0.0516617	0
RsMADS145	RSG50519.t1	0	0	0	0	0	0	0	0	0	0	0
RsMADS146	RSG15846.t1	0.0634394	0.137608	0.0638897	0	0.0288989	0	0	0	0	0.216141	0.0288989
